# Supplementary material for: Roughage quality determines the production performance of post-weaned Hu sheep via altering ruminal fermentation, morphology, microbiota, and the global methylome landscape of the rumen wall
Source: Front Microbiomes. 2024 Jan 3;2:1272625. doi: 10.3389/frmbi.2023.1272625 (PMC12993644; doi:10.3389/frmbi.2023.1272625)
Supplement: Supplementary file 1 [file DataSheet_1.zip › Supplementary Table 5.XLSX]

## Sheet: LefSE
Species name	group	Mean	LDA_value	Pvalue
g__Bacillus	PG	2.43689	2.53378	0.0218688
g__norank_f__Erysipelotrichaceae	WG	2.72285	2.57068	0.0217765
g__Succiniclasticum	WG	4.58987	4.14403	0.0230698
g__unclassified_o__Clostridiales	WG	4.27301	3.93108	0.0154048
g__Erysipelotrichaceae_UCG-004	AG	3.52983	3.1116	0.0263941
g__Family_XIII_AD3011_group	WG	3.75628	3.27352	0.0209549
g__Erysipelotrichaceae_UCG-008	PG	1.87261	3.36169	0.0230698
g__norank_f__norank_o__JGI_0000069-P22	WG	1.4924	3.22769	0.0279228
g__unclassified_o__Bacteroidales	PG	3.09229	2.87471	0.0368832
g__norank_f__Coriobacteriales_Incertae_Sedis	WG	2.69106	2.68347	0.0361782
g__Papillibacter	WG	3.53616	3.1844	0.0206726
g__Lachnospiraceae_AC2044_group	WG	3.17725	2.86864	0.0387742
g__Ruminiclostridium_6	PG	4.0458	3.70832	0.0345487
g__Burkholderia-Caballeronia-Paraburkholderia	PG	2.79343	2.62597	0.0201249
g__[Eubacterium]_ventriosum_group	AG	4.05588	3.83238	0.0483241
g__norank_f__norank_o__Bradymonadales	WG	2.69652	2.6	0.0356108
g__Elusimicrobium	PG	2.13586	2.80936	0.0227667
g__Blvii28_wastewater-sludge_group	WG	1.69652	2.84959	0.0397334
g__Ruminiclostridium_9	PG	3.64956	3.31256	0.0169047
g__Prevotellaceae_UCG-001	WG	4.49861	3.97718	0.0249144
g__norank_f__norank_o__norank_c__norank_p__WPS-2	WG	2.5338	2.76177	0.00536573
g__unclassified_f__Rikenellaceae	WG	3.86568	3.53893	0.0217947
g__norank_f__norank_o__WCHB1-41	WG	3.45144	3.09792	0.0296222
g__Catenisphaera	AG	2.32491	2.85091	0.0104854
g__DNF00809	WG	3.19655	2.89481	0.0497871
g__Laceyella	PG	1.83483	3.28774	0.0279228
g__Acinetobacter	PG	2.04871	2.87996	0.0152255
g__norank_f__Eggerthellaceae	PG	2.4269	2.50717	0.0279228
g__[Eubacterium]_brachy_group	WG	2.97241	2.76172	0.0244399
g__Saccharofermentans	WG	3.71251	3.30259	0.0217765
g__norank_f__Prevotellaceae	AG	2.3375	2.83704	0.00909205

## Sheet: ANOVA
Species name	AG-Mean(%)	AG-Sd(%)	PG-Mean(%)	PG-Sd(%)	WG-Mean(%)	WG-Sd(%)	Pvalue
g__Rikenellaceae_RC9_gut_group	6.363	4.994	5.397	2.274	12.9	3.36	0.03855
g__Succiniclasticum	2.337	0.8137	1.008	0.9172	3.889	1.052	0.02259
g__CAG-352	0.655	1.289	1.832	0.826	0.09944	0.08583	0.04092
g__[Eubacterium]_ventriosum_group	1.137	2.266	0.003107	0.004706	0.0839	0.03745	0.03673
g__Family_XIII_AD3011_group	0.2915	0.07528	0.1784	0.1372	0.5705	0.1566	0.03497
g__Saccharofermentans	0.2635	0.1523	0.1429	0.05395	0.5158	0.1725	0.03027
g__Mogibacterium	0.151	0.06118	0.1989	0.1558	0.317	0.06944	0.04373
g__Erysipelotrichaceae_UCG-004	0.3387	0.133	0.07085	0.05376	0.248	0.1546	0.03275
g__Papillibacter	0.05593	0.09452	0.04599	0.02075	0.3437	0.1062	0.0146
g__unclassified_k__norank_d__Bacteria	0.11	0.1135	0.06526	0.0494	0.2231	0.06665	0.03539
g__Lachnospiraceae_AC2044_group	0.08266	0.06053	0.0261	0.01704	0.1504	0.0674	0.0453
g__Coprococcus_1	0.02548	0.004246	0.03915	0.03167	0.09447	0.03396	0.04441
g__[Eubacterium]_brachy_group	0.02113	0.0163	0.02113	0.01775	0.09384	0.0288	0.01418
g__norank_f__norank_o__Bradymonadales	0.01429	0.01774	0.007458	0.008848	0.04972	0.02119	0.04456
g__Asteroleplasma	0.01119	0.01102	0.01305	0.003128	0.002486	0.003516	0.0183
g__norank_f__Prevotellaceae	0.02175	0.01306	0.0006215	0.001243	0.00435	0.00238	0.03198
g__Ruminococcaceae_UCG-007	0.0006215	0.001243	0.01989	0.03348	0.004972	0.00203	0.04179
g__Erysipelotrichaceae_UCG-008	0.006836	0.003729	0.007458	0.003516	0.001864	0.001243	0.04798
