# Supplementary material for: Roughage quality determines the production performance of post-weaned Hu sheep via altering ruminal fermentation, morphology, microbiota, and the global methylome landscape of the rumen wall
Source: Front Microbiomes. 2024 Jan 3;2:1272625. doi: 10.3389/frmbi.2023.1272625 (PMC12993644; doi:10.3389/frmbi.2023.1272625)
Supplement: Supplementary file 1 [file DataSheet_1.zip › Supplementary Table 6.XLSX]

## Sheet: Enzyme
Name	Description	Pvalue	WG-mean(%)	WG-SD(%)	AG-mean(%)	AG-SD(%)	PG-mean(%)	PG-SD(%)
3.6.4.12	DNA helicase	0.03691	1.515	0.01931	1.549	0.02019	1.566	0.02175
1.97.1.4	[Formate-C-acetyltransferase]-activating enzyme	0.0244	0.4188	0.0254	0.4475	0.03173	0.4792	0.01458
2.7.11.1	Non-specific serine/threonine protein kinase	0.005982	0.3304	0.009539	0.3621	0.03459	0.4384	0.03186
3.1.3.18	Phosphoglycolate phosphatase	0.01156	0.2848	0.01197	0.3117	0.02264	0.3445	0.02113
6.3.1.2	Glutamate--ammonia ligase	0.01992	0.2775	0.005963	0.3004	0.02423	0.3526	0.03102
3.1.11.6	Exodeoxyribonuclease VII	0.006178	0.2951	0.00318	0.3083	0.01323	0.3157	0.006047
2.7.6.5	GTP diphosphokinase	0.0284	0.2743	0.0108	0.2984	0.01097	0.3021	0.01151
3.6.4.13	RNA helicase	0.0106	0.2774	0.01989	0.2365	0.03469	0.2131	0.01597

## Sheet: KO
Name	Description	Pvalue	WG-mean(%)	WG-SD(%)	AG-mean(%)	AG-SD(%)	PG-mean(%)	PG-SD(%)
K01091	phosphoglycolate phosphatase [EC:3.1.3.18]	0.007344	0.1627	0.007719	0.1785	0.01067	0.1941	0.008992
K01915	glutamine synthetase [EC:6.3.1.2]	0.01197	0.1585	0.004578	0.172	0.01186	0.1986	0.01484
K03657	DNA helicase II / ATP-dependent DNA helicase PcrA [EC:3.6.4.12]	0.01003	0.1599	0.003865	0.1685	0.008831	0.1735	0.003677

## Sheet: Module
Name	Pvalue	Description	WG-mean(%)	WG-SD(%)	AG-mean(%)	AG-SD(%)	PG-mean(%)	PG-SD(%)
M00001	0.007701	Glycolysis (Embden-Meyerhof pathway), glucose => pyruvate	2.539	0.02988	2.619	0.08429	2.648	0.02628
M00051	0.03239	Reductive citrate cycle (Arnon-Buchanan cycle)	1.614	0.03667	1.696	0.01764	1.692	0.0468
M00023	0.002877	Citrate cycle (TCA cycle, Krebs cycle)	1.251	0.01758	1.304	0.0796	1.332	0.01598
M00121	0.03212	Inosine monophosphate biosynthesis, PRPP + glutamine => IMP	1.345	0.1029	1.167	0.05667	1.114	0.06225
M00115	0.04083	Citrate cycle, second carbon oxidation, 2-oxoglutarate => oxaloacetate	0.8861	0.02275	0.9243	0.02018	0.9508	0.03016
M00909	0.01416	Gluconeogenesis, oxaloacetate => fructose-6P	0.8547	0.02261	0.8791	0.04694	0.9617	0.03839
M00632	0.01514	Uridine monophosphate biosynthesis, glutamine (+ PRPP) => UMP	0.7092	0.02167	0.763	0.03717	0.7762	0.02037

## Sheet: Pathway level3
Pathway level1	Pathway level2	Pathway level3	Description	Pvalue	WG-mean(%)	WG-SD(%)	AG-mean(%)	AG-SD(%)	PG-mean(%)	PG-SD(%)
Metabolism	Carbohydrate metabolism	ko00500	Starch and sucrose metabolism	0.04869	0.893	0.04438	0.9646	0.06156	0.9856	0.02853
Metabolism	Amino acid metabolism	ko00220	Arginine biosynthesis	0.001732	0.5092	0.0009419	0.5172	0.01604	0.5246	0.003139
Metabolism	Metabolism of cofactors and vitamins	ko00730	Thiamine metabolism	0.018	0.4898	0.01112	0.4987	0.02183	0.5194	0.007104

## Sheet: Metacyc
Name	Description	Pvalue	WG-mean(%)	WG-SD(%)	AG-mean(%)	AG-SD(%)	PG-mean(%)	PG-SD(%)
PWY-7219	adenosine ribonucleotides de novo biosynthesis	0.03449	0.909	0.01797	0.9617	0.03346	0.9721	0.03447
PWY-5686	UMP biosynthesis	0.03253	0.8783	0.0236	0.9332	0.0231	0.948	0.04064
PWY-6122	5-aminoimidazole ribonucleotide biosynthesis II	0.04263	0.8399	0.02361	0.9041	0.04142	0.9087	0.0388
PWY-6277	superpathway of 5-aminoimidazole ribonucleotide biosynthesis	0.04263	0.8399	0.02361	0.9041	0.04142	0.9087	0.0388
PWY0-1319	CDP-diacylglycerol biosynthesis II	0.04326	0.8106	0.01024	0.8428	0.02711	0.8989	0.05142
PWY-5667	CDP-diacylglycerol biosynthesis I	0.04326	0.8106	0.01024	0.8428	0.02711	0.8989	0.05142
PWY-6387	chorismate biosynthesis from 3-dehydroquinate	0.01695	0.811	0.01335	0.8524	0.02165	0.8714	0.02803
PWY-6163	UDP-N-acetylmuramoyl-pentapeptide biosynthesis I (meso-diaminopimelate containing)	0.00752	0.7922	0.01101	0.8492	0.02652	0.8872	0.03712
PEPTIDOGLYCANSYN-PWY	peptidoglycan biosynthesis I (meso-diaminopimelate containing)	0.02019	0.8027	0.01385	0.846	0.02363	0.8622	0.02894
PWY-5100	pyruvate fermentation to acetate and lactate II	0.01854	0.757	0.0171	0.8236	0.04709	0.8845	0.05656
GLYCOCAT-PWY	glycogen degradation I (bacterial)	0.0371	0.7506	0.04128	0.8426	0.07525	0.8578	0.04369
PWY-7221	guanosine ribonucleotides de novo biosynthesis	0.03865	0.7803	0.01607	0.8264	0.02718	0.832	0.03105

## Sheet: COG
Name	Description	Pvalue	WG-mean(%)	WG-SD(%)	AG-mean(%)	AG-SD(%)	PG-mean(%)	PG-SD(%)	Description
COG1028	Major Facilitator	0.01619	0.3971	0.01247	0.3734	0.01762	0.3637	0.005312	Major Facilitator
COG0451	Dehydrogenase reductase	0.04706	0.3347	0.01731	0.3126	0.03494	0.2965	0.01274	Dehydrogenase reductase
COG2814	oxidoreductase	0.01404	0.2447	0.01659	0.2068	0.03298	0.1922	0.015	oxidoreductase
COG0673	Nad-dependent epimerase dehydratase	0.006862	0.2151	0.01136	0.1896	0.01272	0.1723	0.0114	Nad-dependent epimerase dehydratase

## Sheet: COG Function
Name	Description	Pvalue	WG-mean(%)	WG-SD(%)	AG-mean(%)	AG-SD(%)	PG-mean(%)	PG-SD(%)
C	Energy production and conversion	0.02774	6.158	0.08683	6.025	0.1188	5.938	0.0676
D	Cell cycle control, cell division, chromosome partitioning	0.02135	1.473	0.01615	1.506	0.01298	1.512	0.00694
U	Intracellular trafficking, secretion, and vesicular transport	0.009738	1.455	0.006387	1.428	0.04275	1.386	0.02212
B	Chromatin structure and dynamics	0.03168	0.006412	0.001336	0.00344	0.0003561	0.004712	0.002147
