# Supplementary material for: Roughage quality determines the production performance of post-weaned Hu sheep via altering ruminal fermentation, morphology, microbiota, and the global methylome landscape of the rumen wall
Source: Front Microbiomes. 2024 Jan 3;2:1272625. doi: 10.3389/frmbi.2023.1272625 (PMC12993644; doi:10.3389/frmbi.2023.1272625)
Supplement: Supplementary file 1 [file DataSheet_1.zip › Supplementary Table 7.XLSX]

## Sheet: hypermethylation
#chr	start	end	length	nCG	HQ_meanMethy	LQ_meanMethy	diff.Methy	areaStat	Gene name	Gene description
5	9426001	9426102	102	4	0.835568	0.327764	0.507804	27.7299	ZNF333	zinc finger protein 333 [Source:HGNC Symbol;Acc:HGNC:15624]
14	71004252	71004354	103	8	0.468065	0.0430706	0.424995	55.2836	ENSOARG00020010342
11	25450329	25450564	236	18	0.545548	0.128075	0.417473	181.487	HOXB8	homeobox B8 [Source:NCBI gene (formerly Entrezgene);Acc:101120346]
PEKD01006938.1	12082	12185	104	5	0.568605	0.167533	0.401072	26.7749	ENSOARG00020018119
3	225014523	225014623	101	4	0.842603	0.465198	0.377404	21.2719	VWF	von Willebrand factor [Source:NCBI gene (formerly Entrezgene);Acc:101110931]
3	1731033	1731123	91	6	0.753024	0.432335	0.320689	27.8285	COL5A1	collagen type V alpha 1 chain [Source:HGNC Symbol;Acc:HGNC:2209]
3	2491360	2491420	61	4	0.798798	0.47865	0.320148	25.9938	DBH	dopamine beta-hydroxylase [Source:NCBI gene (formerly Entrezgene);Acc:114113851]
18	65932786	65932852	67	7	0.823887	0.515806	0.308081	32.6255	BEGAIN	Ovis aries brain enriched guanylate kinase associated (BEGAIN), mRNA. [Source:RefSeq mRNA;Acc:NM_001009766]
14	48450325	48450392	68	7	0.580634	0.273862	0.306772	35.8281	GRAMD1A	GRAM domain containing 1A [Source:NCBI gene (formerly Entrezgene);Acc:101122883]
5	45728951	45729002	52	5	0.460767	0.167427	0.29334	24.6613	SBNO2	strawberry notch homolog 2 [Source:NCBI gene (formerly Entrezgene);Acc:101113412]
12	2466492	2466567	76	10	0.456091	0.176225	0.279866	80.2285	CNTN2	contactin 2 [Source:NCBI gene (formerly Entrezgene);Acc:101113348]
19	44794347	44794424	78	10	0.683066	0.412979	0.270087	63.1524	FAM107A	family with sequence similarity 107 member A [Source:NCBI gene (formerly Entrezgene);Acc:101121206]
6	127987795	127987845	51	6	0.434178	0.169144	0.265034	29.5679	U6	U6 spliceosomal RNA [Source:RFAM;Acc:RF00026]
3	224265973	224266179	207	21	0.431614	0.166996	0.264617	136.403	SCARNA12	small Cajal body-specific RNA 12 [Source:HGNC Symbol;Acc:HGNC:32569]
21	45118827	45118951	125	16	0.524519	0.264489	0.26003	144.606	TM7SF2	transmembrane 7 superfamily member 2 [Source:NCBI gene (formerly Entrezgene);Acc:100037702]
24	85593	85793	201	18	0.346816	0.096041	0.250775	109.696	ENSOARG00020014501
6	8527755	8527823	69	5	0.498737	0.250878	0.247859	25.1356	ENSOARG00020012801
18	60816129	60816239	111	8	0.303889	0.0618149	0.242074	39.941	ENSOARG00020012775
3	237358759	237358872	114	7	0.4682	0.229721	0.238479	36.6129	ENSOARG00020002094
X	88910078	88910297	220	16	0.311165	0.0796982	0.231467	103.565	ARHGAP4	Rho GTPase activating protein 4 [Source:HGNC Symbol;Acc:HGNC:674]
11	7837582	7837845	264	26	0.426905	0.196166	0.230739	191.54	QRICH2	glutamine rich 2 [Source:HGNC Symbol;Acc:HGNC:25326]
2	260919716	260919804	89	9	0.767938	0.538996	0.228943	46.0449	ECE1	endothelin converting enzyme 1 [Source:NCBI gene (formerly Entrezgene);Acc:443125]
12	47059939	47060050	112	22	0.491466	0.269837	0.221628	178.023	CTNNBIP1	catenin beta interacting protein 1 [Source:NCBI gene (formerly Entrezgene);Acc:101116924]
18	65992879	65992980	102	11	0.68542	0.463823	0.221597	51.5688	DLK1	delta like non-canonical Notch ligand 1 [Source:HGNC Symbol;Acc:HGNC:2907]
2	248803791	248803908	118	9	0.380722	0.160746	0.219976	47.6197	B3GNT7	UDP-GlcNAc:betaGal beta-1,3-N-acetylglucosaminyltransferase 7 [Source:HGNC Symbol;Acc:HGNC:18811]
1	164144	164346	203	24	0.428147	0.215004	0.213143	148.013	GAL3ST2	galactose-3-O-sulfotransferase 2 [Source:HGNC Symbol;Acc:HGNC:24869]
18	67460575	67460667	93	9	0.718323	0.508817	0.209506	39.414	HSPCA	heat shock protein 90 alpha family class A member 1 [Source:NCBI gene (formerly Entrezgene);Acc:100127209]
12	76127009	76127076	68	9	0.713834	0.505205	0.208629	40.4794	U6	U6 spliceosomal RNA [Source:RFAM;Acc:RF00026]
21	33673982	33674064	83	14	0.271954	0.0665267	0.205427	94.926	BARX2	BARX homeobox 2 [Source:NCBI gene (formerly Entrezgene);Acc:443110]
15	57764652	57764868	217	25	0.418983	0.218834	0.200149	149.468	GDPD5	glycerophosphodiester phosphodiesterase domain containing 5 [Source:NCBI gene (formerly Entrezgene);Acc:101108948]
24	525699	525805	107	16	0.419367	0.220568	0.198799	112.039	ENSOARG00020018398
3	193476452	193476685	234	42	0.300759	0.102706	0.198053	320.11	MPST	mercaptopyruvate sulfurtransferase [Source:NCBI gene (formerly Entrezgene);Acc:101102135]
17	79756454	79756779	326	23	0.356664	0.158832	0.197832	142.363	SLC5A1	Ovis aries solute carrier family 5 member 1 (SLC5A1), mRNA. [Source:RefSeq mRNA;Acc:NM_001009404]
X	26051214	26051340	127	15	0.739631	0.541895	0.197736	62.2941	ENSOARG00020015477
1	97289919	97290090	172	24	0.41883	0.223359	0.195471	135.322	TSPAN2	tetraspanin 2 [Source:HGNC Symbol;Acc:HGNC:20659]
2	225550160	225550368	209	18	0.663014	0.467756	0.195257	93.9191	MAP2	microtubule associated protein 2 [Source:HGNC Symbol;Acc:HGNC:6839]
21	52345700	52345765	66	9	0.491388	0.301434	0.189954	36.4764	EPS8L2	EPS8 like 2 [Source:NCBI gene (formerly Entrezgene);Acc:101102603]
21	50555165	50555351	187	23	0.429807	0.240698	0.189109	139.897	SLC22A18	solute carrier family 22 member 18 [Source:NCBI gene (formerly Entrezgene);Acc:101119350]
12	83991041	83991230	190	34	0.432944	0.24412	0.188825	253.926	ENSOARG00020021131
17	80784840	80784983	144	28	0.668536	0.480069	0.188467	140.867	GSTT4	glutathione S-transferase theta-4 [Source:NCBI gene (formerly Entrezgene);Acc:101111397]
X	16635975	16636065	91	9	0.361739	0.178571	0.183168	43.1216	NHS	NHS actin remodeling regulator [Source:HGNC Symbol;Acc:HGNC:7820]
10	96849825	96849932	108	12	0.485285	0.302284	0.183002	60.3415	GRK1	G protein-coupled receptor kinase 1 [Source:HGNC Symbol;Acc:HGNC:10013]
12	4169825	4169976	152	19	0.384115	0.202218	0.181896	127.261	IL10	Ovis aries interleukin 10 (IL10), mRNA. [Source:RefSeq mRNA;Acc:NM_001009327]
23	66434085	66434205	121	37	0.624048	0.445981	0.178067	242.666	RNF152	ring finger protein 152 [Source:NCBI gene (formerly Entrezgene);Acc:106991878]
1	117721536	117721690	155	19	0.48406	0.307862	0.176198	103.923	VSIG8	V-set and immunoglobulin domain containing 8 [Source:HGNC Symbol;Acc:HGNC:32063]
9	26591975	26592106	132	19	0.899691	0.724226	0.175465	100.701	ENSOARG00020009878
X	141683758	141683900	143	19	0.364809	0.19064	0.174168	93.6155	XKRX	XK related X-linked [Source:NCBI gene (formerly Entrezgene);Acc:101104045]
24	42709336	42709389	54	4	0.290636	0.117298	0.173338	32.001	DNAAF5	dynein axonemal assembly factor 5 [Source:HGNC Symbol;Acc:HGNC:26013]
13	12753013	12753096	84	12	0.329092	0.156678	0.172414	106.324	ITIH5	inter-alpha-trypsin inhibitor heavy chain 5 [Source:NCBI gene (formerly Entrezgene);Acc:101114543]
11	7640221	7640483	263	42	0.415877	0.243752	0.172125	277.958	EVPL	envoplakin [Source:NCBI gene (formerly Entrezgene);Acc:101118371]
21	47898639	47898866	228	35	0.321729	0.150193	0.171537	233.832	TESMIN	testis expressed metallothionein like protein [Source:NCBI gene (formerly Entrezgene);Acc:101122562]
1	1518026	1518193	168	30	0.758468	0.587003	0.171465	191.603	ENSOARG00020001326
9	104554207	104554438	232	30	0.459196	0.289683	0.169513	147.983	SNTB1	syntrophin beta 1 [Source:HGNC Symbol;Acc:HGNC:11168]
3	3275279	3275393	115	10	0.533439	0.364051	0.169388	45.1408	ENSOARG00020004267
10	96850074	96850344	271	30	0.48272	0.314902	0.167818	164.144	GRK1	G protein-coupled receptor kinase 1 [Source:HGNC Symbol;Acc:HGNC:10013]
2	226162883	226163201	319	43	0.217014	0.0520006	0.165013	393.51	ACADL	acyl-CoA dehydrogenase long chain [Source:NCBI gene (formerly Entrezgene);Acc:101123271]
1	112502949	112503056	108	9	0.526248	0.361358	0.16489	34.7673	RHBG	Rh family B glycoprotein [Source:NCBI gene (formerly Entrezgene);Acc:101104444]
19	15431084	15431292	209	18	0.454079	0.292278	0.161801	97.1086	TRAK1	trafficking kinesin protein 1 [Source:NCBI gene (formerly Entrezgene);Acc:101115912]
6	30525973	30526069	97	9	0.410749	0.249394	0.161355	42.3237	STPG2	sperm tail PG-rich repeat containing 2 [Source:NCBI gene (formerly Entrezgene);Acc:101102064]
2	255863790	255863895	106	12	0.343853	0.185438	0.158415	59.7897	SFN	Ovis aries stratifin (SFN), mRNA. [Source:RefSeq mRNA;Acc:NM_001009208]
5	11249481	11249563	83	11	0.587652	0.431216	0.156436	51.8862	ENSOARG00020013719
10	96849675	96849767	93	7	0.347999	0.191669	0.15633	29.1385	GRK1	G protein-coupled receptor kinase 1 [Source:HGNC Symbol;Acc:HGNC:10013]
18	30083908	30083993	86	13	0.258388	0.102402	0.155985	61.2629	PSTPIP1	proline-serine-threonine phosphatase interacting protein 1 [Source:NCBI gene (formerly Entrezgene);Acc:101116939]
13	75299094	75299158	65	7	0.672308	0.520833	0.151475	30.793	SGK2	serum/glucocorticoid regulated kinase 2 [Source:NCBI gene (formerly Entrezgene);Acc:101107121]
20	19239688	19239853	166	16	0.395763	0.245121	0.150642	74.2904	ENSOARG00020024241
14	58580370	58580583	214	33	0.440799	0.290538	0.150262	209.462	GRWD1	glutamate rich WD repeat containing 1 [Source:NCBI gene (formerly Entrezgene);Acc:101122298]
11	14939584	14939806	223	46	0.159494	0.00942163	0.150073	312.358	ENSOARG00020018141	coiled-coil domain containing 47 [Source:NCBI gene (formerly Entrezgene);Acc:101103333]
12	84442432	84442841	410	57	0.369205	0.220751	0.148454	408.755	PHLDA3	pleckstrin homology like domain family A member 3 [Source:NCBI gene (formerly Entrezgene);Acc:114117267]
3	217388970	217389020	51	9	0.256983	0.108758	0.148225	50.7983	CDKN1B	cyclin dependent kinase inhibitor 1B [Source:NCBI gene (formerly Entrezgene);Acc:100127219]
1	142368679	142368782	104	17	0.273198	0.124992	0.148206	86.6353	OTOS	otospiralin [Source:NCBI gene (formerly Entrezgene);Acc:101122143]
3	3329025	3329224	200	26	0.3506	0.202628	0.147971	131.866	ENSOARG00020004433
17	81069276	81069468	193	46	0.326481	0.17945	0.147031	345.84	ADORA2A	adenosine A2a receptor [Source:NCBI gene (formerly Entrezgene);Acc:101112926]
5	53088812	53088883	72	11	0.293794	0.147829	0.145965	56.8602	SMIM33	small integral membrane protein 33 [Source:HGNC Symbol;Acc:HGNC:53645]
5	53088812	53088883	72	11	0.293794	0.147829	0.145965	56.8602	ENSOARG00020018307
5	5071301	5071505	205	30	0.364514	0.218748	0.145766	203.669	PIK3R2	phosphoinositide-3-kinase regulatory subunit 2 [Source:NCBI gene (formerly Entrezgene);Acc:101111546]
14	54140892	54140978	87	21	0.395636	0.250202	0.145435	101.597	PRR19	proline rich 19 [Source:HGNC Symbol;Acc:HGNC:33728]
24	41609663	41609822	160	22	0.248938	0.104841	0.144097	133.337	GRIFIN	galectin-related inter-fiber protein [Source:HGNC Symbol;Acc:HGNC:4577]
3	110660188	110660293	106	10	0.313944	0.172394	0.14155	53.8124	PROM2	prominin 2 [Source:HGNC Symbol;Acc:HGNC:20685]
10	96844649	96844910	262	34	0.418505	0.277128	0.141377	176.509	ATP4B	ATPase H+/K+ transporting subunit beta [Source:NCBI gene (formerly Entrezgene);Acc:114116709]
14	1902677	1902828	152	13	0.168936	0.0291042	0.139832	68.5538	ZNRF1	zinc and ring finger 1 [Source:NCBI gene (formerly Entrezgene);Acc:101116930]
21	44878432	44878483	52	9	0.189569	0.0500116	0.139557	46.6246	CDC42BPG	CDC42 binding protein kinase gamma [Source:NCBI gene (formerly Entrezgene);Acc:101118650]
1	163048	163210	163	26	0.392718	0.253398	0.13932	132.66	GAL3ST2	galactose-3-O-sulfotransferase 2 [Source:HGNC Symbol;Acc:HGNC:24869]
11	29276381	29276511	131	18	0.308414	0.170672	0.137743	83.6247	ENSOARG00020026406	BCL2/adenovirus E1B 19 kDa protein-interacting protein 3-like [Source:NCBI gene (formerly Entrezgene);Acc:101109027]
1	123954	124026	73	6	0.648577	0.511985	0.136591	29.0908	ENSOARG00020000053
15	48282943	48283014	72	9	0.474111	0.338552	0.13556	40.8084	PPFIBP2	PPFIA binding protein 2 [Source:HGNC Symbol;Acc:HGNC:9250]
24	42212236	42212368	133	27	0.309914	0.17457	0.135344	145.68	TMEM184A	transmembrane protein 184A [Source:HGNC Symbol;Acc:HGNC:28797]
13	11459334	11459572	239	79	0.206641	0.0751564	0.131485	626.664	RBM17	RNA binding motif protein 17 [Source:NCBI gene (formerly Entrezgene);Acc:101113165]
21	42791429	42791641	213	29	0.292211	0.161303	0.130908	158.858	EEF1G	eukaryotic translation elongation factor 1 gamma [Source:NCBI gene (formerly Entrezgene);Acc:101111240]
3	233562138	233562264	127	26	0.160871	0.0306068	0.130264	152.222	ENSOARG00020024613
3	233562138	233562264	127	26	0.160871	0.0306068	0.130264	152.222	DESI1	desumoylating isopeptidase 1 [Source:NCBI gene (formerly Entrezgene);Acc:101111872]
1	30835482	30835699	218	51	0.435309	0.305234	0.130074	295.659	LEXM	lymphocyte expansion molecule [Source:HGNC Symbol;Acc:HGNC:26854]
14	8283976	8284361	386	55	0.234227	0.104323	0.129904	346.049	CMIP	c-Maf inducing protein [Source:NCBI gene (formerly Entrezgene);Acc:101121541]
3	1140716	1140845	130	15	0.366143	0.237887	0.128256	78.6526	ENSOARG00020000779
9	86121998	86122055	58	4	0.272114	0.14386	0.128254	23.9789	OSR2	odd-skipped related transciption factor 2 [Source:NCBI gene (formerly Entrezgene);Acc:101105924]
21	51252864	51253022	159	19	0.258475	0.130424	0.12805	117.395	ENSOARG00020007953
18	47443777	47444104	328	40	0.370829	0.244185	0.126645	218.927	CLEC14A	C-type lectin domain containing 14A [Source:NCBI gene (formerly Entrezgene);Acc:101106287]
4	57293191	57293340	150	11	0.180337	0.0542447	0.126093	52.5905	CFTR	Ovis aries CF transmembrane conductance regulator (CFTR), mRNA. [Source:RefSeq mRNA;Acc:NM_001009781]
7	47534094	47534212	119	15	0.306448	0.180432	0.126016	70.6639	USP3	ubiquitin specific peptidase 3 [Source:NCBI gene (formerly Entrezgene);Acc:101110846]
16	38659610	38659782	173	24	0.251545	0.127008	0.124537	141.991	GDNF	glial cell derived neurotrophic factor [Source:NCBI gene (formerly Entrezgene);Acc:101117619]
2	257535966	257536102	137	24	0.830717	0.706702	0.124014	115.37	RUNX3	RUNX family transcription factor 3 [Source:HGNC Symbol;Acc:HGNC:10473]
20	10008952	10009374	423	64	0.18484	0.0660708	0.118769	442.286	HMGA1	high mobility group AT-hook 1 [Source:NCBI gene (formerly Entrezgene);Acc:101114820]
2	150043952	150044030	79	7	0.729711	0.611501	0.11821	35.8822	SP5	Sp5 transcription factor [Source:HGNC Symbol;Acc:HGNC:14529]
11	21405038	21405196	159	21	0.395971	0.278279	0.117693	103.792	KRT15	keratin, type I cytoskeletal 15 [Source:NCBI gene (formerly Entrezgene);Acc:101117682]
12	84075522	84075709	188	31	0.272418	0.155485	0.116934	171.562	ELF3	E74 like ETS transcription factor 3 [Source:NCBI gene (formerly Entrezgene);Acc:101104676]
2	213782494	213782612	119	17	0.460501	0.343971	0.11653	72.0411	BOLL	boule homolog, RNA binding protein [Source:NCBI gene (formerly Entrezgene);Acc:101123609]
1	779455	779786	332	64	0.393972	0.2775	0.116473	369.639	MAB21L4	mab-21 like 4 [Source:HGNC Symbol;Acc:HGNC:26216]
8	90056415	90056561	147	11	0.159614	0.0445182	0.115096	56.5213	RSPH3	radial spoke head 3 [Source:HGNC Symbol;Acc:HGNC:21054]
3	35458392	35458502	111	24	0.131729	0.0171905	0.114538	124.079	CENPA	centromere protein A [Source:HGNC Symbol;Acc:HGNC:1851]
3	173678115	173678287	173	20	0.235409	0.121219	0.11419	105.27	ENSOARG00020000696
6	114616887	114617085	199	27	0.178022	0.0647974	0.113225	159.248	MSX1	msh homeobox 1 [Source:NCBI gene (formerly Entrezgene);Acc:101114019]
14	37418290	37418343	54	11	0.307227	0.19489	0.112338	47.9676	CIAO2B	cytosolic iron-sulfur assembly component 2B [Source:NCBI gene (formerly Entrezgene);Acc:101109473]
20	17212175	17212365	191	35	0.173255	0.0610741	0.112181	219.262	MDFI	MyoD family inhibitor [Source:NCBI gene (formerly Entrezgene);Acc:443068]
14	58668690	58668864	175	25	0.236009	0.126395	0.109614	115.393	SULT2B1	sulfotransferase family 2B member 1 [Source:NCBI gene (formerly Entrezgene);Acc:101122543]
15	55871160	55871261	102	15	0.586292	0.47838	0.107913	75.2201	RELT	RELT TNF receptor [Source:NCBI gene (formerly Entrezgene);Acc:101104340]
14	66665117	66665217	101	23	0.218981	0.112549	0.106432	138.867	SBK3	SH3 domain binding kinase family member 3 [Source:NCBI gene (formerly Entrezgene);Acc:101118981]
11	36571755	36571975	221	42	0.202992	0.0979955	0.104996	264.366	ALOX12	arachidonate 12-lipoxygenase, 12S type [Source:NCBI gene (formerly Entrezgene);Acc:101113685]
4	75801638	75801808	171	32	0.352591	0.248632	0.103959	130.989	HOXA3	homeobox A3 [Source:NCBI gene (formerly Entrezgene);Acc:101115026]
3	232968961	232969104	144	40	0.115268	0.0117119	0.103556	189.91	XPNPEP3	X-prolyl aminopeptidase 3 [Source:NCBI gene (formerly Entrezgene);Acc:101109347]
3	232968961	232969104	144	40	0.115268	0.0117119	0.103556	189.91	ST13	ST13 Hsp70 interacting protein [Source:NCBI gene (formerly Entrezgene);Acc:101109085]
5	54082268	54082343	76	5	0.148089	0.0449526	0.103136	25.249	EIF4EBP3	eukaryotic translation initiation factor 4E binding protein 3 [Source:HGNC Symbol;Acc:HGNC:3290]
26	36994264	36994452	189	25	0.240726	0.137792	0.102933	116.792	PLEKHA2	pleckstrin homology domain containing A2 [Source:NCBI gene (formerly Entrezgene);Acc:101114491]
3	74340591	74340667	77	16	0.213689	0.111671	0.102018	89.9391	SPTBN1	spectrin beta, non-erythrocytic 1 [Source:NCBI gene (formerly Entrezgene);Acc:101102133]
18	69878347	69878444	98	27	0.451488	0.349845	0.101643	122.056	ENSOARG00020019411
5	18435274	18435364	91	11	0.188914	0.0877238	0.10119	59.4598	ZBTB7A	zinc finger and BTB domain containing 7A [Source:NCBI gene (formerly Entrezgene);Acc:101116143]
14	61018269	61018412	144	45	0.133736	0.0353194	0.098417	230.155	ENSOARG00020020995
3	869216	869421	206	28	0.162467	0.0682075	0.0942592	158.665	FUT7	fucosyltransferase 7 [Source:NCBI gene (formerly Entrezgene);Acc:114114121]
3	35702286	35702454	169	26	0.229029	0.135689	0.0933393	151.768	KHK	ketohexokinase [Source:NCBI gene (formerly Entrezgene);Acc:101113479]
20	10008759	10008834	76	17	0.163905	0.0714801	0.0924254	82.5644	HMGA1	high mobility group AT-hook 1 [Source:NCBI gene (formerly Entrezgene);Acc:101114820]
1	110175577	110175645	69	5	0.16611	0.0743846	0.0917252	24.5345	S100A2	S100 calcium binding protein A2 [Source:NCBI gene (formerly Entrezgene);Acc:101105293]
2	255448504	255448564	61	8	0.252154	0.161151	0.0910022	45.2092	SYTL1	synaptotagmin like 1 [Source:NCBI gene (formerly Entrezgene);Acc:101113996]
1	1097380	1097432	53	10	0.375875	0.285583	0.0902916	47.9794	GPC1	glypican 1 [Source:NCBI gene (formerly Entrezgene);Acc:101104709]
18	21228182	21228404	223	30	0.140589	0.0562763	0.0843127	157.369	BNC1	basonuclin 1 [Source:NCBI gene (formerly Entrezgene);Acc:101107140]
13	59837306	59837513	208	59	0.487652	0.40512	0.082532	247.652	ENSOARG00020011887
21	33122810	33122981	172	21	0.116064	0.034304	0.0817601	95.9067	FLI1	Fli-1 proto-oncogene, ETS transcription factor [Source:NCBI gene (formerly Entrezgene);Acc:101115412]
3	173665669	173665743	75	15	0.225471	0.144159	0.0813119	64.8113	B4GALNT1	beta-1,4-N-acetyl-galactosaminyltransferase 1 [Source:NCBI gene (formerly Entrezgene);Acc:101119388]
14	27886475	27886528	54	5	0.168902	0.0886272	0.080275	18.7911	NDRG4	NDRG family member 4 [Source:NCBI gene (formerly Entrezgene);Acc:101122719]
26	35953628	35953746	119	19	0.144614	0.0690977	0.0755164	89.3931	ZNF703	zinc finger protein 703 [Source:HGNC Symbol;Acc:HGNC:25883]
14	15490727	15490785	59	10	0.141151	0.0665149	0.0746365	67.8045	TUBB3	tubulin beta 3 class III [Source:HGNC Symbol;Acc:HGNC:20772]
10	96605923	96606201	279	44	0.160455	0.0859948	0.0744606	250.469	F10	coagulation factor X [Source:NCBI gene (formerly Entrezgene);Acc:101118624]
21	44400569	44400632	64	15	0.151455	0.0789381	0.0725165	69.1471	CATSPERZ	catsper channel auxiliary subunit zeta [Source:HGNC Symbol;Acc:HGNC:19231]
6	127549045	127549199	155	23	0.0975341	0.0259773	0.0715568	120.415	RGS12	regulator of G protein signaling 12 [Source:HGNC Symbol;Acc:HGNC:9994]
PEKD01007283.1	27606	27708	103	28	0.117501	0.0461192	0.0713814	150.797	ENSOARG00020006805
PEKD01007283.1	27606	27708	103	28	0.117501	0.0461192	0.0713814	150.797	5_8S_rRNA	5.8S ribosomal RNA [Source:RFAM;Acc:RF00002]
8	32923298	32923604	307	58	0.105818	0.0358718	0.0699467	334.128	SOBP	sine oculis binding protein homolog [Source:NCBI gene (formerly Entrezgene);Acc:101108923]
3	236219785	236219839	55	11	0.152867	0.08407	0.0687973	57.6214	PRR5	proline rich 5 [Source:NCBI gene (formerly Entrezgene);Acc:114114092]
19	15499966	15500052	87	21	0.143357	0.0754818	0.0678751	87.2506	CCK	cholecystokinin [Source:HGNC Symbol;Acc:HGNC:1569]
2	265410028	265410107	80	15	0.162022	0.094374	0.0676481	57.7205	ARHGEF19	Rho guanine nucleotide exchange factor 19 [Source:HGNC Symbol;Acc:HGNC:26604]
20	34334684	34334837	154	29	0.106191	0.0388229	0.0673677	177.243	H2AC7	histone H2A type 1 [Source:NCBI gene (formerly Entrezgene);Acc:101102344]
26	15292400	15292507	108	21	0.112042	0.0462103	0.0658318	118.779	TRAPPC11	trafficking protein particle complex 11 [Source:HGNC Symbol;Acc:HGNC:25751]
26	15292400	15292507	108	21	0.112042	0.0462103	0.0658318	118.779	RWDD4	RWD domain containing 4 [Source:NCBI gene (formerly Entrezgene);Acc:101109330]
8	90730154	90730307	154	42	0.08612	0.0206359	0.0654841	265.746	WTAP	WT1 associated protein [Source:NCBI gene (formerly Entrezgene);Acc:101110516]
16	2318845	2318911	67	17	0.0897813	0.0247337	0.0650476	74.8659	FOXI1	forkhead box I1 [Source:NCBI gene (formerly Entrezgene);Acc:101104271]
12	50534966	50535016	51	8	0.14885	0.085304	0.0635457	46.0703	PLEKHG5	pleckstrin homology and RhoGEF domain containing G5 [Source:NCBI gene (formerly Entrezgene);Acc:101121531]
9	87738277	87738505	229	62	0.0947639	0.034966	0.0597979	418.909	TSPYL5	TSPY like 5 [Source:NCBI gene (formerly Entrezgene);Acc:101108139]
21	44400326	44400490	165	31	0.0952227	0.0383372	0.0568855	152.185	CATSPERZ	catsper channel auxiliary subunit zeta [Source:HGNC Symbol;Acc:HGNC:19231]
4	16276914	16277146	233	33	0.0668675	0.0106658	0.0562017	179.226	SDHAF3	succinate dehydrogenase complex assembly factor 3 [Source:NCBI gene (formerly Entrezgene);Acc:101119553]
18	70463622	70463711	90	21	0.121064	0.0669813	0.0540826	100.147	CRIP1	cysteine rich protein 1 [Source:HGNC Symbol;Acc:HGNC:2360]
11	36381061	36381120	60	9	0.108024	0.0558617	0.0521621	39.6449	CLDN7	claudin 7 [Source:HGNC Symbol;Acc:HGNC:2049]
2	50685088	50685142	55	7	0.0964568	0.0453967	0.0510601	33.5686	NR4A3	nuclear receptor subfamily 4 group A member 3 [Source:HGNC Symbol;Acc:HGNC:7982]
1	112827221	112827623	403	73	0.0841329	0.0334523	0.0506806	396.977	CRABP2	cellular retinoic acid binding protein 2 [Source:NCBI gene (formerly Entrezgene);Acc:101106810]
8	42411528	42411653	126	24	0.0844645	0.0341971	0.0502674	117.671	FAXC	failed axon connections homolog, metaxin like GST domain containing [Source:NCBI gene (formerly Entrezgene);Acc:101104245]
19	52963385	52963451	67	19	0.0806693	0.031132	0.0495373	82.605	WDR6	WD repeat domain 6 [Source:NCBI gene (formerly Entrezgene);Acc:101108523]
2	45244463	45244612	150	35	0.0727804	0.0276066	0.0451738	173.348	C8orf58	chromosome 8 open reading frame 58 [Source:HGNC Symbol;Acc:HGNC:32233]
9	15048147	15048298	152	49	0.0779873	0.0337702	0.0442171	265.467	PLEC	plectin [Source:NCBI gene (formerly Entrezgene);Acc:101111462]
1	3261604	3261744	141	51	0.0590143	0.0166354	0.0423789	289.391	RAMP1	receptor activity modifying protein 1 [Source:NCBI gene (formerly Entrezgene);Acc:101110380]
24	36743958	36744057	100	11	0.162726	0.124522	0.0382045	38.5653	NYAP1	neuronal tyrosine phosphorylated phosphoinositide-3-kinase adaptor 1 [Source:NCBI gene (formerly Entrezgene);Acc:101121909]
11	10765249	10765349	101	30	0.0463813	0.011601	0.0347803	153.518	GAA	glucosidase alpha, acid [Source:NCBI gene (formerly Entrezgene);Acc:101121692]
13	82824398	82824465	68	9	0.0416708	0.0114182	0.0302526	30.8764	NFATC2	nuclear factor of activated T cells 2 [Source:NCBI gene (formerly Entrezgene);Acc:101119239]
22	54919775	54919831	57	11	0.10131	0.0726456	0.0286642	51.926	NKX6-2	NK6 homeobox 2 [Source:HGNC Symbol;Acc:HGNC:19321]
14	66711778	66711839	62	14	0.0446772	0.0169305	0.0277467	66.762	NAT14	N-acetyltransferase 14 (putative) [Source:NCBI gene (formerly Entrezgene);Acc:114118063]

## Sheet: hypomethylation
#chr	start	end	length	nCG	HQ_meanMethy	LQ_meanMethy	diff.Methy	areaStat	C_context	regionID	Gene name	Gene description
PEKD01007139.1	10002	10157	156	12	0.21096	0.694838	-0.483878	-95.7373	CG	ENSOARG00020019191	5S_rRNA	5S ribosomal RNA [Source:RFAM;Acc:RF00001]
9	82029023	82029120	98	12	0.174739	0.603251	-0.428512	-114.928	CG	ENSOARG00020020543	FZD6	frizzled class receptor 6 [Source:NCBI gene (formerly Entrezgene);Acc:101122197]
PEKD01007091.1	7635	7787	153	11	0.303831	0.707833	-0.404002	-93.9048	CG	ENSOARG00020018578	5S_rRNA	5S ribosomal RNA [Source:RFAM;Acc:RF00001]
5	36170185	36170316	132	7	0.321146	0.695581	-0.374435	-41.1269	CG	ENSOARG00020010336	ENSOARG00020010336
12	3064261	3064391	131	5	0.467239	0.83073	-0.363491	-31.0071	CG	ENSOARG00020008423	SLC45A3	solute carrier family 45 member 3 [Source:NCBI gene (formerly Entrezgene);Acc:101115050]
18	19208932	19209065	134	7	0.257073	0.61991	-0.362837	-38.3696	CG	ENSOARG00020017222	FURIN	Ovis aries furin, paired basic amino acid cleaving enzyme (FURIN), mRNA. [Source:RefSeq mRNA;Acc:NM_001078654]
PEKD01006343.1	2296	2455	160	19	0.455401	0.810288	-0.354887	-127.627	CG	ENSOARG00020018106	5S_rRNA	5S ribosomal RNA [Source:RFAM;Acc:RF00001]
PEKD01006278.1	6490	6643	154	12	0.318264	0.672926	-0.354662	-89.5919	CG	ENSOARG00020017674	5S_rRNA	5S ribosomal RNA [Source:RFAM;Acc:RF00001]
1	291608061	291608265	205	30	0.0113728	0.341827	-0.330454	-785.257	CG	ENSOARG00020014533	ENSOARG00020014533	carbonyl reductase [NADPH] 1 [Source:NCBI gene (formerly Entrezgene);Acc:101114408]
PEKD01007091.1	9699	18259	8561	64	0.366407	0.676681	-0.310274	-449.646	CG	ENSOARG00020018591	5S_rRNA	5S ribosomal RNA [Source:RFAM;Acc:RF00001]
PEKD01007091.1	9699	18259	8561	64	0.366407	0.676681	-0.310274	-449.646	CG	ENSOARG00020018608	5S_rRNA	5S ribosomal RNA [Source:RFAM;Acc:RF00001]
PEKD01007091.1	9699	18259	8561	64	0.366407	0.676681	-0.310274	-449.646	CG	ENSOARG00020018626	5S_rRNA	5S ribosomal RNA [Source:RFAM;Acc:RF00001]
PEKD01007091.1	9699	18259	8561	64	0.366407	0.676681	-0.310274	-449.646	CG	ENSOARG00020018652	5S_rRNA	5S ribosomal RNA [Source:RFAM;Acc:RF00001]
PEKD01007091.1	9699	18259	8561	64	0.366407	0.676681	-0.310274	-449.646	CG	ENSOARG00020018638	5S_rRNA	5S ribosomal RNA [Source:RFAM;Acc:RF00001]
PEKD01005249.1	9940	10055	116	11	0.392384	0.700727	-0.308343	-60.9818	CG	ENSOARG00020017473	5S_rRNA	5S ribosomal RNA [Source:RFAM;Acc:RF00001]
11	8190660	8190847	188	16	0.254137	0.561593	-0.307456	-97.9737	CG	ENSOARG00020015694	ENSOARG00020015694	matrix remodeling associated 7 [Source:NCBI gene (formerly Entrezgene);Acc:101116331]
X	11525314	11525444	131	11	0.315662	0.621941	-0.306279	-57.0042	CG	ENSOARG00020025015	ThymB4X	thymosin beta-4 [Source:NCBI gene (formerly Entrezgene);Acc:114114600]
1	13064371	13064426	56	6	0.39196	0.693691	-0.30173	-32.6828	CG	ENSOARG00020016821	YRDC	yrdC N6-threonylcarbamoyltransferase domain containing [Source:NCBI gene (formerly Entrezgene);Acc:101119101]
12	79061874	79061985	112	10	0.309932	0.609649	-0.299717	-59.5492	CG	ENSOARG00020021388	ENSOARG00020021388
9	14855465	14855579	115	7	0.225151	0.52295	-0.2978	-36.2369	CG	ENSOARG00020005013	SCX	scleraxis bHLH transcription factor [Source:NCBI gene (formerly Entrezgene);Acc:105612924]
13	43446257	43446374	118	8	0.218665	0.513687	-0.295022	-39.2976	CG	ENSOARG00020004766	GZF1	GDNF inducible zinc finger protein 1 [Source:HGNC Symbol;Acc:HGNC:15808]
PEKD01007191.1	1702	1806	105	17	0.46744	0.754796	-0.287357	-96.2223	CG	ENSOARG00020019357	5S_rRNA	5S ribosomal RNA [Source:RFAM;Acc:RF00001]
PEKD01006214.1	7273	7410	138	17	0.528072	0.791718	-0.263646	-91.7514	CG	ENSOARG00020017484	5S_rRNA	5S ribosomal RNA [Source:RFAM;Acc:RF00001]
PEKD01006214.1	7273	7410	138	17	0.528072	0.791718	-0.263646	-91.7514	CG	ENSOARG00020017498	5S_rRNA	5S ribosomal RNA [Source:RFAM;Acc:RF00001]
22	54620478	54620825	348	55	0.301523	0.540146	-0.238623	-386.165	CG	ENSOARG00020007135	STK32C	serine/threonine kinase 32C [Source:NCBI gene (formerly Entrezgene);Acc:101109232]
17	79151845	79151996	152	14	0.615305	0.84236	-0.227055	-83.265	CG	ENSOARG00020019366	SMTN	smoothelin [Source:NCBI gene (formerly Entrezgene);Acc:101103186]
13	59836916	59837084	169	43	0.404535	0.627577	-0.223042	-334.259	CG	ENSOARG00020011887	ENSOARG00020011887
PEKD01007139.1	1833	1990	158	38	0.506906	0.729498	-0.222592	-271.051	CG	ENSOARG00020019121	5S_rRNA	5S ribosomal RNA [Source:RFAM;Acc:RF00001]
7	67167308	67167389	82	12	0.363639	0.58622	-0.222581	-60.2172	CG	ENSOARG00020009191	SLC30A4	solute carrier family 30 member 4 [Source:NCBI gene (formerly Entrezgene);Acc:101114022]
16	77627425	77627579	155	31	0.301793	0.518266	-0.216473	-222.975	CG	ENSOARG00020010728	TERT	telomerase reverse transcriptase [Source:NCBI gene (formerly Entrezgene);Acc:100126866]
17	52265864	52266089	226	32	0.316423	0.530949	-0.214527	-228.885	CG	ENSOARG00020021173	CHFR	checkpoint with forkhead and ring finger domains [Source:HGNC Symbol;Acc:HGNC:20455]
PEKD01006153.1	23581	23755	175	23	0.500537	0.704368	-0.203832	-130.541	CG	ENSOARG00020008350	5S_rRNA	5S ribosomal RNA [Source:RFAM;Acc:RF00001]
24	1943784	1943863	80	9	0.352296	0.5535	-0.201204	-47.0933	CG	ENSOARG00020026307	TBC1D24	TBC1 domain family member 24 [Source:NCBI gene (formerly Entrezgene);Acc:101116698]
21	49543887	49543956	70	7	0.232416	0.43237	-0.199953	-30.4049	CG	ENSOARG00020020051	SHANK2	SH3 and multiple ankyrin repeat domains 2 [Source:HGNC Symbol;Acc:HGNC:14295]
25	25796	25900	105	17	0.591343	0.789073	-0.19773	-96.7122	CG	ENSOARG00020019587	5S_rRNA	5S ribosomal RNA [Source:RFAM;Acc:RF00001]
14	61184583	61184757	175	13	0.419341	0.61439	-0.195048	-62.9044	CG	ENSOARG00020021531	LIM2	lens intrinsic membrane protein 2 [Source:NCBI gene (formerly Entrezgene);Acc:101110785]
2	773525	773681	157	16	0.396095	0.584343	-0.188248	-81.4149	CG	ENSOARG00020001091	ENSOARG00020001091
11	7680910	7681040	131	34	0.163689	0.338394	-0.174705	-257.711	CG	ENSOARG00020012158	ZACN	zinc activated ion channel [Source:HGNC Symbol;Acc:HGNC:29504]
12	29232286	29232488	203	48	0.350423	0.51756	-0.167136	-289.927	CG	ENSOARG00020013362	CCDC185	coiled-coil domain containing 185 [Source:NCBI gene (formerly Entrezgene);Acc:101103081]
X	648140	648292	153	11	0.140081	0.306434	-0.166353	-50.7837	CG	ENSOARG00020021337	AKAP17A	A-kinase anchoring protein 17A [Source:HGNC Symbol;Acc:HGNC:18783]
1	30830639	30830698	60	8	0.0663684	0.231849	-0.165481	-43.6849	CG	ENSOARG00020019444	TTC22	tetratricopeptide repeat domain 22 [Source:NCBI gene (formerly Entrezgene);Acc:101122900]
14	1018864	1019006	143	15	0.618863	0.783303	-0.16444	-64.9374	CG	ENSOARG00020015301	MTSS2	MTSS I-BAR domain containing 2 [Source:NCBI gene (formerly Entrezgene);Acc:101114381]
3	3327129	3327184	56	6	0.672911	0.83626	-0.163349	-34.5082	CG	ENSOARG00020004433	ENSOARG00020004433
14	63384894	63385063	170	49	0.467896	0.629635	-0.161739	-256.218	CG	ENSOARG00020013141	ENSOARG00020013141
12	2914904	2915022	119	17	0.37793	0.532822	-0.154892	-79.3971	CG	ENSOARG00020008010	CDK18	cyclin dependent kinase 18 [Source:HGNC Symbol;Acc:HGNC:8751]
17	79151298	79151355	58	10	0.646178	0.795322	-0.149143	-47.2848	CG	ENSOARG00020019366	SMTN	smoothelin [Source:NCBI gene (formerly Entrezgene);Acc:101103186]
12	69400131	69400214	84	30	0.350792	0.499739	-0.148946	-187.937	CG	ENSOARG00020005243	RGL1	ral guanine nucleotide dissociation stimulator like 1 [Source:HGNC Symbol;Acc:HGNC:30281]
24	331155	331301	147	18	0.691469	0.838973	-0.147504	-87.0191	CG	ENSOARG00020016960	MRPL28	mitochondrial ribosomal protein L28 [Source:HGNC Symbol;Acc:HGNC:14484]
7	7251610	7251751	142	15	0.516031	0.662059	-0.146028	-67.881	CG	ENSOARG00020020609	U6	U6 spliceosomal RNA [Source:RFAM;Acc:RF00026]
PEKD01007074.1	2137	2241	105	34	0.551654	0.696925	-0.145271	-154.257	CG	ENSOARG00020018405	5S_rRNA	5S ribosomal RNA [Source:RFAM;Acc:RF00001]
14	35644078	35644229	152	31	0.146219	0.289629	-0.143411	-190.794	CG	ENSOARG00020013936	CDH11	cadherin 11 [Source:NCBI gene (formerly Entrezgene);Acc:101106961]
12	84150539	84150597	59	7	0.550885	0.690389	-0.139504	-35.9491	CG	ENSOARG00020021795	SHISA4	shisa family member 4 [Source:NCBI gene (formerly Entrezgene);Acc:101113425]
21	47054131	47054232	102	12	0.657604	0.796196	-0.138593	-53.9853	CG	ENSOARG00020011637	PPP1CA	protein phosphatase 1 catalytic subunit alpha [Source:NCBI gene (formerly Entrezgene);Acc:101119264]
21	51587619	51588207	589	110	0.0807183	0.217122	-0.136404	-822.065	CG	ENSOARG00020009378	IFITM10	interferon induced transmembrane protein 10 [Source:HGNC Symbol;Acc:HGNC:40022]
11	41552650	41552771	122	28	0.342033	0.477062	-0.135029	-135.29	CG	ENSOARG00020012730	ABR	ABR activator of RhoGEF and GTPase [Source:NCBI gene (formerly Entrezgene);Acc:101112992]
19	61457874	61457987	114	16	0.157892	0.291559	-0.133667	-82.9843	CG	ENSOARG00020017524	RUVBL1	RuvB like AAA ATPase 1 [Source:NCBI gene (formerly Entrezgene);Acc:101113802]
14	46457461	46457748	288	50	0.728719	0.861025	-0.132306	-271.759	CG	ENSOARG00020011383	ENSOARG00020011383
3	109848693	109848878	186	10	0.0766901	0.206846	-0.130156	-48.4447	CG	ENSOARG00020016486	ENSOARG00020016486	family with sequence similarity 178 member B [Source:NCBI gene (formerly Entrezgene);Acc:114113957]
4	57339672	57339950	279	64	0.431959	0.560228	-0.128269	-356.047	CG	ENSOARG00020000134	ASZ1	Ovis aries ankyrin repeat, SAM and basic leucine zipper domain containing 1 (ASZ1), mRNA. [Source:RefSeq mRNA;Acc:NM_001195309]
18	67416953	67417132	180	36	0.645695	0.773852	-0.128157	-205.016	CG	ENSOARG00020012559	ENSOARG00020012559
1	14769198	14769415	218	24	0.0398005	0.167886	-0.128085	-134.653	CG	ENSOARG00020025866	PABPC4	poly(A) binding protein cytoplasmic 4 [Source:NCBI gene (formerly Entrezgene);Acc:101118742]
20	9197814	9197989	176	20	0.102408	0.229221	-0.126813	-103.253	CG	ENSOARG00020013486	SMIM40	small integral membrane protein 40 [Source:HGNC Symbol;Acc:HGNC:54073]
18	69782637	69782689	53	5	0.194424	0.320524	-0.1261	-23.5279	CG	ENSOARG00020019369	TMEM179	transmembrane protein 179 [Source:NCBI gene (formerly Entrezgene);Acc:101104432]
11	24714770	24714894	125	29	0.282238	0.406187	-0.123949	-144.642	CG	ENSOARG00020020944	SP6	Sp6 transcription factor [Source:NCBI gene (formerly Entrezgene);Acc:114116975]
25	13251891	13251978	88	24	0.319436	0.442467	-0.12303	-116.334	CG	ENSOARG00020021602	ENSOARG00020021602
21	30565942	30566032	91	15	0.180004	0.301327	-0.121323	-71.0217	CG	ENSOARG00020007129	FAM118B	family with sequence similarity 118 member B [Source:NCBI gene (formerly Entrezgene);Acc:101113968]
12	84133492	84133597	106	20	0.657408	0.776587	-0.119179	-97.631	CG	ENSOARG00020021739	LMOD1	leiomodin 1 [Source:NCBI gene (formerly Entrezgene);Acc:114117265]
12	55208920	55208999	80	19	0.324434	0.443129	-0.118695	-84.3321	CG	ENSOARG00020012422	AGRN	agrin [Source:HGNC Symbol;Acc:HGNC:329]
25	19111728	19111934	207	44	0.0158963	0.133441	-0.117545	-319.179	CG	ENSOARG00020024553	NRBF2	nuclear receptor binding factor 2 [Source:NCBI gene (formerly Entrezgene);Acc:101122660]
1	111651456	111651533	78	5	0.708167	0.824687	-0.11652	-20.4172	CG	ENSOARG00020012314	RUSC1	RUN and SH3 domain containing 1 [Source:NCBI gene (formerly Entrezgene);Acc:101119520]
5	46033835	46033998	164	24	0.196853	0.312984	-0.116131	-116.305	CG	ENSOARG00020017794	ENSOARG00020017794
5	78372034	78372119	86	14	0.0249999	0.1405	-0.115501	-69.5563	CG	ENSOARG00020012387	CCNG1	Ovis aries cyclin G1 (CCNG1), mRNA. [Source:RefSeq mRNA;Acc:NM_001287473]
21	51463845	51463978	134	17	0.255275	0.370735	-0.11546	-84.3752	CG	ENSOARG00020009012	PRR33	proline rich 33 [Source:HGNC Symbol;Acc:HGNC:35118]
12	55705644	55705933	290	61	0.400376	0.515649	-0.115273	-283.003	CG	ENSOARG00020017341	AGMAT	agmatinase [Source:HGNC Symbol;Acc:HGNC:18407]
11	36023240	36023323	84	11	0.132652	0.247633	-0.114981	-50.5982	CG	ENSOARG00020011424	EFNB3	ephrin B3 [Source:NCBI gene (formerly Entrezgene);Acc:101103994]
3	226062886	226063051	166	31	0.374581	0.487883	-0.113303	-155.823	CG	ENSOARG00020009166	KCNA1	potassium voltage-gated channel subfamily A member 1 [Source:NCBI gene (formerly Entrezgene);Acc:105614925]
5	68197962	68198090	129	28	0.0115073	0.120474	-0.108966	-225.653	CG	ENSOARG00020018437	GALNT10	polypeptide N-acetylgalactosaminyltransferase 10 [Source:NCBI gene (formerly Entrezgene);Acc:101109536]
22	37685784	37685872	89	11	0.0425986	0.150757	-0.108158	-50.638	CG	ENSOARG00020023000	ENSOARG00020023000
7	48035157	48035214	58	6	0.514693	0.619355	-0.104662	-31.5573	CG	ENSOARG00020009011	TPM1	tropomyosin 1 [Source:NCBI gene (formerly Entrezgene);Acc:100145865]
24	2686726	2686868	143	27	0.156033	0.259246	-0.103213	-127.295	CG	ENSOARG00020026429	ENSOARG00020026429
3	240524017	240524270	254	85	0.64469	0.744522	-0.099832	-454	CG	ENSOARG00020006067	MOV10L1	Mov10 like RISC complex RNA helicase 1 [Source:NCBI gene (formerly Entrezgene);Acc:101114437]
14	60833455	60833620	166	43	0.788596	0.888406	-0.0998104	-201.914	CG	ENSOARG00020020824	ENSOARG00020020824
3	74339890	74339954	65	9	0.102571	0.20206	-0.0994892	-42.2842	CG	ENSOARG00020000992	SPTBN1	spectrin beta, non-erythrocytic 1 [Source:NCBI gene (formerly Entrezgene);Acc:101102133]
26	23827251	23827320	70	6	0.0341028	0.127972	-0.0938697	-27.3486	CG	ENSOARG00020023748	SGCZ	sarcoglycan zeta [Source:NCBI gene (formerly Entrezgene);Acc:101122410]
2	773810	773891	82	9	0.0728069	0.165872	-0.0930655	-50.8342	CG	ENSOARG00020001091	ENSOARG00020001091
19	46236705	46236840	136	18	0.0492605	0.141759	-0.0924985	-87.3242	CG	ENSOARG00020018656	ENSOARG00020018656	Rho guanine nucleotide exchange factor 3 [Source:NCBI gene (formerly Entrezgene);Acc:101103763]
11	8624210	8624281	72	7	0.414392	0.50573	-0.0913376	-32.1602	CG	ENSOARG00020016929	SEPTIN9	septin 9 [Source:NCBI gene (formerly Entrezgene);Acc:101102074]
10	27741189	27741264	76	11	0.47477	0.565684	-0.0909139	-43.7464	CG	ENSOARG00020005882	DCLK1	doublecortin like kinase 1 [Source:HGNC Symbol;Acc:HGNC:2700]
1	204580529	204580681	153	29	0.0427723	0.133676	-0.090904	-148.43	CG	ENSOARG00020008051	ILDR1	immunoglobulin like domain containing receptor 1 [Source:NCBI gene (formerly Entrezgene);Acc:101112275]
15	54520175	54520471	297	24	0.06175	0.152256	-0.0905061	-120.276	CG	ENSOARG00020013849	ENSOARG00020013849
16	10529802	10530077	276	33	0.017105	0.103369	-0.0862638	-173.954	CG	ENSOARG00020023457	ENSOARG00020023457
19	50258493	50258609	117	18	0.0131385	0.096487	-0.0833485	-88.0389	CG	ENSOARG00020025644	ENSOARG00020025644
6	126711866	126712001	136	30	0.0283652	0.109807	-0.0814422	-178.799	CG	ENSOARG00020018378	ACOX3	acyl-CoA oxidase 3, pristanoyl [Source:HGNC Symbol;Acc:HGNC:121]
21	24613556	24613730	175	42	0.0903222	0.171049	-0.0807264	-205.544	CG	ENSOARG00020025635	ENSOARG00020025635
14	37582767	37582831	65	20	0.496407	0.574058	-0.0776508	-114.428	CG	ENSOARG00020018866	HSF4	heat shock transcription factor 4 [Source:HGNC Symbol;Acc:HGNC:5227]
14	57130777	57130850	74	10	0.129942	0.206737	-0.0767954	-47.15	CG	ENSOARG00020014546	ENSOARG00020014546
10	96620834	96621319	486	63	0.101444	0.176255	-0.074811	-325.613	CG	ENSOARG00020006261	PROZ	protein Z, vitamin K dependent plasma glycoprotein [Source:NCBI gene (formerly Entrezgene);Acc:105607400]
11	27042328	27042619	292	63	0.0185697	0.0909098	-0.07234	-386.263	CG	ENSOARG00020013205	LRRC59	leucine rich repeat containing 59 [Source:NCBI gene (formerly Entrezgene);Acc:101106343]
11	20058398	20058578	181	45	0.0154146	0.0848868	-0.0694722	-250.002	CG	ENSOARG00020021316	RND2	Rho family GTPase 2 [Source:HGNC Symbol;Acc:HGNC:18315]
11	25430397	25430495	99	11	0.0611693	0.130132	-0.0689624	-64.5824	CG	ENSOARG00020022004	HOXB5	homeobox B5 [Source:NCBI gene (formerly Entrezgene);Acc:101115382]
1	14769796	14769852	57	5	0.076276	0.145231	-0.0689554	-21.8972	CG	ENSOARG00020025866	PABPC4	poly(A) binding protein cytoplasmic 4 [Source:NCBI gene (formerly Entrezgene);Acc:101118742]
17	82016120	82016170	51	9	0.183654	0.25182	-0.0681654	-33.2035	CG	ENSOARG00020005229	ENSOARG00020005229
14	37680050	37680116	67	15	0.157736	0.224454	-0.066718	-61.8613	CG	ENSOARG00020021085	PLEKHG4	pleckstrin homology and RhoGEF domain containing G4 [Source:NCBI gene (formerly Entrezgene);Acc:101107985]
2	11153692	11153748	57	8	0.0276569	0.0941658	-0.0665088	-62.4542	CG	ENSOARG00020021663	SLC46A2	solute carrier family 46 member 2 [Source:NCBI gene (formerly Entrezgene);Acc:101120639]
21	44349439	44349563	125	34	0.0264954	0.0916835	-0.0651881	-177.601	CG	ENSOARG00020007097	ENSOARG00020007097	protein phosphatase 1 regulatory subunit 14B [Source:NCBI gene (formerly Entrezgene);Acc:114115693]
3	149593904	149594001	98	18	0.0239131	0.0858654	-0.0619523	-86.7379	CG	ENSOARG00020003270	AMIGO2	adhesion molecule with Ig like domain 2 [Source:NCBI gene (formerly Entrezgene);Acc:101111179]
19	54470348	54470432	85	23	0.0246105	0.085103	-0.0604925	-131.701	CG	ENSOARG00020011968	ENSOARG00020011968
14	58957767	58957912	146	21	0.0240231	0.079199	-0.0551758	-93.8454	CG	ENSOARG00020019611	DHDH	dihydrodiol dehydrogenase [Source:NCBI gene (formerly Entrezgene);Acc:101103175]
3	6473206	6473276	71	17	0.0685366	0.118596	-0.0500593	-87.5643	CG	ENSOARG00020001432	HMCN2	hemicentin 2 [Source:HGNC Symbol;Acc:HGNC:21293]
23	46326994	46327089	96	21	0.044131	0.0926631	-0.0485321	-94.2274	CG	ENSOARG00020018971	MTCL1	microtubule crosslinking factor 1 [Source:HGNC Symbol;Acc:HGNC:29121]
5	3864498	3864585	88	36	0.0843729	0.127809	-0.043436	-162.1	CG	ENSOARG00020019709	NDUFA13	NADH:ubiqui oxidoreductase subunit A13 [Source:NCBI gene (formerly Entrezgene);Acc:101104823]
7	59590401	59590468	68	27	0.0435941	0.0859858	-0.0423918	-125.551	CG	ENSOARG00020024897	ENSOARG00020024897	cAMP regulated phosphoprotein 19 [Source:NCBI gene (formerly Entrezgene);Acc:101102906]
13	54800410	54800462	53	20	0.0492944	0.0915904	-0.042296	-118.624	CG	ENSOARG00020007658	EBF4	EBF family member 4 [Source:NCBI gene (formerly Entrezgene);Acc:105606246]
11	44635426	44635495	70	23	0.0222017	0.0603624	-0.0381607	-103.74	CG	ENSOARG00020024932	WSB1	WD repeat and SOCS box containing 1 [Source:NCBI gene (formerly Entrezgene);Acc:101108218]
11	36141675	36141739	65	14	0.0250994	0.0626548	-0.0375555	-81.9297	CG	ENSOARG00020013736	TNFSF12	TNF superfamily member 12 [Source:NCBI gene (formerly Entrezgene);Acc:101122801]
14	49198063	49198145	83	23	0.0208702	0.0552873	-0.0344171	-102.504	CG	ENSOARG00020020296	ENSOARG00020020296
14	49198063	49198145	83	23	0.0208702	0.0552873	-0.0344171	-102.504	CG	ENSOARG00020020268	HSPB6	heat shock protein family B (small) member 6 [Source:NCBI gene (formerly Entrezgene);Acc:101104335]
14	66712107	66712168	62	16	0.0263714	0.059873	-0.0335016	-79.6256	CG	ENSOARG00020004288	NAT14	N-acetyltransferase 14 (putative) [Source:NCBI gene (formerly Entrezgene);Acc:114118063]
3	899474	899524	51	6	0.0332302	0.0650225	-0.0317922	-33.2892	CG	ENSOARG00020000208	PAXX	PAXX non-homologous end joining factor [Source:NCBI gene (formerly Entrezgene);Acc:114113845]
1	259575994	259576051	58	4	0.019308	0.0485564	-0.0292484	-18.9793	CG	ENSOARG00020004953	RNF13	ring finger protein 13 [Source:NCBI gene (formerly Entrezgene);Acc:101120374]
