# Supplementary material for: Roughage quality determines the production performance of post-weaned Hu sheep via altering ruminal fermentation, morphology, microbiota, and the global methylome landscape of the rumen wall
Source: Front Microbiomes. 2024 Jan 3;2:1272625. doi: 10.3389/frmbi.2023.1272625 (PMC12993644; doi:10.3389/frmbi.2023.1272625)
Supplement: Supplementary file 1 [file DataSheet_1.zip › Supplementary Table 8.XLSX]

## Sheet: Sheet1
LibraryID	Sample name	Raw Reads	Raw Bases(G)	Clean Reads	Clean Bases(G)	Clean_ratio(%)	Q20(%)	Q30(%)	GC Content(%)	BS Conversion Rate(%)
FDBS210267218-1a	WS1	40164853	12.05	39439354	9.26	76.85	97.51	92.9	33	99.712
FDBS210267219-1a	WS2	34525309	10.36	33801863	8.07	77.9	97.1	92	33.29	99.711
FDBS210267220-1a	WS3	40939159	12.28	40077002	9.53	77.61	97.13	92.1	33.92	99.709
FDBS210267221-1a	PV1	33704863	10.11	33147370	7.98	78.93	97.47	92.66	33.35	99.716
FDBS210267222-1a	PV2	34429836	10.33	33821872	7.96	77.06	97.41	92.58	33.04	99.701
FDBS210267223-1a	PV3	35919186	10.78	35307260	8.45	78.39	97.44	92.66	32.98	99.735
