# Supplementary material for: Roughage quality determines the production performance of post-weaned Hu sheep via altering ruminal fermentation, morphology, microbiota, and the global methylome landscape of the rumen wall
Source: Front Microbiomes. 2024 Jan 3;2:1272625. doi: 10.3389/frmbi.2023.1272625 (PMC12993644; doi:10.3389/frmbi.2023.1272625)
Supplement: Supplementary file 1 [file DataSheet_1.zip › Supplementary Table 9.XLSX]

## Sheet: KEGG Hypomethylation
##Databases: KEGG PATHWAY, Gene Ontology
##Statistical test method: hypergeometric test / Fisher's exact test
##FDR correction method: Benjamini and Hochberg
#Term	Database	ID	Input number	Background number	P-Value	Corrected P-Value	Input	Hyperlink
MicroRNAs in cancer	KEGG PATHWAY	oas05206	3	198	0.0148046	0.459594	CCNG1|TPM1|SLC45A3	http://www.genome.jp/kegg-bin/show_pathway?oas05206/oas:101119213%09red/oas:100145865%09red/oas:101115050%09red
mRNA surveillance pathway	KEGG PATHWAY	oas03015	2	99	0.0275625	0.459594	PABPC4|PPP1CA	http://www.genome.jp/kegg-bin/show_pathway?oas03015/oas:101119264%09red/oas:101118742%09red
Adrenergic signaling in cardiomyocytes	KEGG PATHWAY	oas04261	2	154	0.0603794	0.459594	TPM1|PPP1CA	http://www.genome.jp/kegg-bin/show_pathway?oas04261/oas:101119264%09red/oas:100145865%09red
Hippo signaling pathway	KEGG PATHWAY	oas04390	2	158	0.0631192	0.459594	FZD6|PPP1CA	http://www.genome.jp/kegg-bin/show_pathway?oas04390/oas:101119264%09red/oas:101122197%09red
Gastric cancer	KEGG PATHWAY	oas05226	2	163	0.0666023	0.459594	TERT|FZD6	http://www.genome.jp/kegg-bin/show_pathway?oas05226/oas:101122197%09red/oas:100126866%09red
Wnt signaling pathway	KEGG PATHWAY	oas04310	2	168	0.0701485	0.459594	RUVBL1|FZD6	http://www.genome.jp/kegg-bin/show_pathway?oas04310/oas:101113802%09red/oas:101122197%09red
alpha-Linolenic acid metabolism	KEGG PATHWAY	oas00592	1	28	0.0714696	0.459594	ACOX3	http://www.genome.jp/kegg-bin/show_pathway?oas00592/oas:101119642%09red
Hepatocellular carcinoma	KEGG PATHWAY	oas05225	2	184	0.0818951	0.459594	TERT|FZD6	http://www.genome.jp/kegg-bin/show_pathway?oas05225/oas:101122197%09red/oas:100126866%09red
Mucin type O-glycan biosynthesis	KEGG PATHWAY	oas00512	1	35	0.0879523	0.459594	GALNT10	http://www.genome.jp/kegg-bin/show_pathway?oas00512/oas:101109536%09red
Biosynthesis of unsaturated fatty acids	KEGG PATHWAY	oas01040	1	36	0.0902834	0.459594	ACOX3	http://www.genome.jp/kegg-bin/show_pathway?oas01040/oas:101119642%09red
Propanoate metabolism	KEGG PATHWAY	oas00640	1	36	0.0902834	0.459594	ACOX3	http://www.genome.jp/kegg-bin/show_pathway?oas00640/oas:101119642%09red
beta-Alanine metabolism	KEGG PATHWAY	oas00410	1	38	0.0949278	0.459594	ACOX3	http://www.genome.jp/kegg-bin/show_pathway?oas00410/oas:101119642%09red
Pentose and glucuronate interconversions	KEGG PATHWAY	oas00040	1	38	0.0949278	0.459594	DHDH	http://www.genome.jp/kegg-bin/show_pathway?oas00040/oas:101103175%09red
Proteoglycans in cancer	KEGG PATHWAY	oas05205	2	215	0.106185	0.459594	FZD6|PPP1CA	http://www.genome.jp/kegg-bin/show_pathway?oas05205/oas:101119264%09red/oas:101122197%09red
Fatty acid degradation	KEGG PATHWAY	oas00071	1	47	0.11554	0.459594	ACOX3	http://www.genome.jp/kegg-bin/show_pathway?oas00071/oas:101119642%09red
Arginine and proline metabolism	KEGG PATHWAY	oas00330	1	48	0.117802	0.459594	AGMAT	http://www.genome.jp/kegg-bin/show_pathway?oas00330/oas:101110431%09red
cAMP signaling pathway	KEGG PATHWAY	oas04024	2	242	0.128706	0.459594	ACOX3|PPP1CA	http://www.genome.jp/kegg-bin/show_pathway?oas04024/oas:101119264%09red/oas:101119642%09red
Fatty acid metabolism	KEGG PATHWAY	oas01212	1	65	0.155388	0.459594	ACOX3	http://www.genome.jp/kegg-bin/show_pathway?oas01212/oas:101119642%09red
Basal cell carcinoma	KEGG PATHWAY	oas05217	1	66	0.157549	0.459594	FZD6	http://www.genome.jp/kegg-bin/show_pathway?oas05217/oas:101122197%09red
Amphetamine addiction	KEGG PATHWAY	oas05031	1	68	0.161855	0.459594	PPP1CA	http://www.genome.jp/kegg-bin/show_pathway?oas05031/oas:101119264%09red
Long-term potentiation	KEGG PATHWAY	oas04720	1	69	0.163999	0.459594	PPP1CA	http://www.genome.jp/kegg-bin/show_pathway?oas04720/oas:101119264%09red
Metabolism of xenobiotics by cytochrome P450	KEGG PATHWAY	oas00980	1	80	0.187238	0.459594	DHDH	http://www.genome.jp/kegg-bin/show_pathway?oas00980/oas:101103175%09red
p53 signaling pathway	KEGG PATHWAY	oas04115	1	83	0.193465	0.459594	CCNG1	http://www.genome.jp/kegg-bin/show_pathway?oas04115/oas:101119213%09red
RNA degradation	KEGG PATHWAY	oas03018	1	83	0.193465	0.459594	PABPC4	http://www.genome.jp/kegg-bin/show_pathway?oas03018/oas:101118742%09red
Peroxisome	KEGG PATHWAY	oas04146	1	85	0.19759	0.459594	ACOX3	http://www.genome.jp/kegg-bin/show_pathway?oas04146/oas:101119642%09red
PPAR signaling pathway	KEGG PATHWAY	oas03320	1	86	0.199645	0.459594	ACOX3	http://www.genome.jp/kegg-bin/show_pathway?oas03320/oas:101119642%09red
Cardiac muscle contraction	KEGG PATHWAY	oas04260	1	90	0.207812	0.459594	TPM1	http://www.genome.jp/kegg-bin/show_pathway?oas04260/oas:100145865%09red
Hypertrophic cardiomyopathy (HCM)	KEGG PATHWAY	oas05410	1	92	0.211864	0.459594	TPM1	http://www.genome.jp/kegg-bin/show_pathway?oas05410/oas:100145865%09red
Dilated cardiomyopathy (DCM)	KEGG PATHWAY	oas05414	1	95	0.217905	0.459594	TPM1	http://www.genome.jp/kegg-bin/show_pathway?oas05414/oas:100145865%09red
ECM-receptor interaction	KEGG PATHWAY	oas04512	1	96	0.219908	0.459594	AGRN	http://www.genome.jp/kegg-bin/show_pathway?oas04512/oas:101107299%09red
Melanogenesis	KEGG PATHWAY	oas04916	1	103	0.233791	0.459594	FZD6	http://www.genome.jp/kegg-bin/show_pathway?oas04916/oas:101122197%09red
Inflammatory mediator regulation of TRP channels	KEGG PATHWAY	oas04750	1	106	0.239666	0.459594	PPP1CA	http://www.genome.jp/kegg-bin/show_pathway?oas04750/oas:101119264%09red
Glutamatergic synapse	KEGG PATHWAY	oas04724	1	109	0.245497	0.459594	SHANK2	http://www.genome.jp/kegg-bin/show_pathway?oas04724/oas:101117805%09red
Insulin resistance	KEGG PATHWAY	oas04931	1	111	0.24936	0.459594	PPP1CA	http://www.genome.jp/kegg-bin/show_pathway?oas04931/oas:101119264%09red
Human papillomavirus infection	KEGG PATHWAY	oas05165	2	376	0.251169	0.459594	TERT|FZD6	http://www.genome.jp/kegg-bin/show_pathway?oas05165/oas:101122197%09red/oas:100126866%09red
Oocyte meiosis	KEGG PATHWAY	oas04114	1	121	0.268382	0.459594	PPP1CA	http://www.genome.jp/kegg-bin/show_pathway?oas04114/oas:101119264%09red
Platelet activation	KEGG PATHWAY	oas04611	1	127	0.279567	0.459594	PPP1CA	http://www.genome.jp/kegg-bin/show_pathway?oas04611/oas:101119264%09red
Carbon metabolism	KEGG PATHWAY	oas01200	1	127	0.279567	0.459594	ACOX3	http://www.genome.jp/kegg-bin/show_pathway?oas01200/oas:101119642%09red
Dopaminergic synapse	KEGG PATHWAY	oas04728	1	132	0.288759	0.459594	PPP1CA	http://www.genome.jp/kegg-bin/show_pathway?oas04728/oas:101119264%09red
Autophagy - animal	KEGG PATHWAY	oas04140	1	133	0.290583	0.459594	NRBF2	http://www.genome.jp/kegg-bin/show_pathway?oas04140/oas:101122660%09red
Vascular smooth muscle contraction	KEGG PATHWAY	oas04270	1	134	0.292403	0.459594	PPP1CA	http://www.genome.jp/kegg-bin/show_pathway?oas04270/oas:101119264%09red
Signaling pathways regulating pluripotency of stem cells	KEGG PATHWAY	oas04550	1	143	0.308576	0.459594	FZD6	http://www.genome.jp/kegg-bin/show_pathway?oas04550/oas:101122197%09red
Insulin signaling pathway	KEGG PATHWAY	oas04910	1	146	0.313886	0.459594	PPP1CA	http://www.genome.jp/kegg-bin/show_pathway?oas04910/oas:101119264%09red
Oxidative phosphorylation	KEGG PATHWAY	oas00190	1	151	0.322646	0.459594	NDUFA13	http://www.genome.jp/kegg-bin/show_pathway?oas00190/oas:101104823%09red
Retrograde endocannabinoid signaling	KEGG PATHWAY	oas04723	1	152	0.324385	0.459594	NDUFA13	http://www.genome.jp/kegg-bin/show_pathway?oas04723/oas:101104823%09red
Oxytocin signaling pathway	KEGG PATHWAY	oas04921	1	154	0.327849	0.459594	PPP1CA	http://www.genome.jp/kegg-bin/show_pathway?oas04921/oas:101119264%09red
Breast cancer	KEGG PATHWAY	oas05224	1	155	0.329575	0.459594	FZD6	http://www.genome.jp/kegg-bin/show_pathway?oas05224/oas:101122197%09red
Parkinson disease	KEGG PATHWAY	oas05012	1	157	0.333013	0.459594	NDUFA13	http://www.genome.jp/kegg-bin/show_pathway?oas05012/oas:101104823%09red
mTOR signaling pathway	KEGG PATHWAY	oas04150	1	160	0.338138	0.459594	FZD6	http://www.genome.jp/kegg-bin/show_pathway?oas04150/oas:101122197%09red
Cushing syndrome	KEGG PATHWAY	oas04934	1	161	0.339837	0.459594	FZD6	http://www.genome.jp/kegg-bin/show_pathway?oas04934/oas:101122197%09red
Non-alcoholic fatty liver disease (NAFLD)	KEGG PATHWAY	oas04932	1	164	0.34491	0.459594	NDUFA13	http://www.genome.jp/kegg-bin/show_pathway?oas04932/oas:101104823%09red
Cellular senescence	KEGG PATHWAY	oas04218	1	169	0.35328	0.459594	PPP1CA	http://www.genome.jp/kegg-bin/show_pathway?oas04218/oas:101119264%09red
cGMP-PKG signaling pathway	KEGG PATHWAY	oas04022	1	171	0.356598	0.459594	PPP1CA	http://www.genome.jp/kegg-bin/show_pathway?oas04022/oas:101119264%09red
Metabolic pathways	KEGG PATHWAY	oas01100	5	1540	0.359683	0.459594	ACOX3|NDUFA13|DHDH|GALNT10|AGMAT	http://www.genome.jp/kegg-bin/show_pathway?oas01100/oas:101109536%09red/oas:101103175%09red/oas:101119642%09red/oas:101110431%09red/oas:101104823%09red
RNA transport	KEGG PATHWAY	oas03013	1	178	0.368081	0.461774	PABPC4	http://www.genome.jp/kegg-bin/show_pathway?oas03013/oas:101118742%09red
Alzheimer disease	KEGG PATHWAY	oas05010	1	187	0.382548	0.462624	NDUFA13	http://www.genome.jp/kegg-bin/show_pathway?oas05010/oas:101104823%09red
Transcriptional misregulation in cancer	KEGG PATHWAY	oas05202	1	189	0.385718	0.462624	SLC45A3	http://www.genome.jp/kegg-bin/show_pathway?oas05202/oas:101115050%09red
Axon guidance	KEGG PATHWAY	oas04360	1	191	0.388872	0.462624	EFNB3	http://www.genome.jp/kegg-bin/show_pathway?oas04360/oas:101103994%09red
Pathways in cancer	KEGG PATHWAY	oas05200	2	551	0.413772	0.472477	TERT|FZD6	http://www.genome.jp/kegg-bin/show_pathway?oas05200/oas:101122197%09red/oas:100126866%09red
Focal adhesion	KEGG PATHWAY	oas04510	1	208	0.415047	0.472477	PPP1CA	http://www.genome.jp/kegg-bin/show_pathway?oas04510/oas:101119264%09red
Huntington disease	KEGG PATHWAY	oas05016	1	212	0.421044	0.472477	NDUFA13	http://www.genome.jp/kegg-bin/show_pathway?oas05016/oas:101104823%09red
Alcoholism	KEGG PATHWAY	oas05034	1	219	0.431392	0.472477	PPP1CA	http://www.genome.jp/kegg-bin/show_pathway?oas05034/oas:101119264%09red
Regulation of actin cytoskeleton	KEGG PATHWAY	oas04810	1	219	0.431392	0.472477	PPP1CA	http://www.genome.jp/kegg-bin/show_pathway?oas04810/oas:101119264%09red
Ras signaling pathway	KEGG PATHWAY	oas04014	1	242	0.464127	0.49808	RGL1	http://www.genome.jp/kegg-bin/show_pathway?oas04014/oas:101106955%09red
Human T-cell leukemia virus 1 infection	KEGG PATHWAY	oas05166	1	246	0.469627	0.49808	TERT	http://www.genome.jp/kegg-bin/show_pathway?oas05166/oas:100126866%09red
Thermogenesis	KEGG PATHWAY	oas04714	1	251	0.476425	0.49808	NDUFA13	http://www.genome.jp/kegg-bin/show_pathway?oas04714/oas:101104823%09red
Ribosome	KEGG PATHWAY	oas03010	1	258	0.485797	0.500298	MRPL28	http://www.genome.jp/kegg-bin/show_pathway?oas03010/oas:101109581%09red
Cytokine-cytokine receptor interaction	KEGG PATHWAY	oas04060	1	358	0.602952	0.611819	TNFSF12	http://www.genome.jp/kegg-bin/show_pathway?oas04060/oas:101122801%09red
Herpes simplex virus 1 infection	KEGG PATHWAY	oas05168	1	457	0.692919	0.692919	PPP1CA	http://www.genome.jp/kegg-bin/show_pathway?oas05168/oas:101119264%09red
--------------------
#Term	Database	ID	Input number	Background number	P-Value	Corrected P-Value	Input	Hyperlink
--------------------
#Term	Database	ID	Input number	Background number	P-Value	Corrected P-Value	Input	Hyperlink
--------------------

## Sheet: KEGG Hypermethylation
##Databases: KEGG PATHWAY, Gene Ontology
##Statistical test method: hypergeometric test / Fisher's exact test
##FDR correction method: Benjamini and Hochberg
#Term	Database	ID	Input number	Background number	P-Value	Corrected P-Value	Input	Hyperlink
FoxO signaling pathway	KEGG PATHWAY	oas04068	4	138	0.00478182	0.448492	IL10|CDKN1B|SGK2|PIK3R2	http://www.genome.jp/kegg-bin/show_pathway?oas04068/oas:101107121%09red/oas:100127219%09red/oas:101111546%09red/oas:443342%09red
Aldosterone-regulated sodium reabsorption	KEGG PATHWAY	oas04960	2	38	0.0155593	0.448492	SFN|PIK3R2	http://www.genome.jp/kegg-bin/show_pathway?oas04960/oas:101111546%09red/oas:443032%09red
T cell receptor signaling pathway	KEGG PATHWAY	oas04660	3	112	0.0176335	0.448492	IL10|NFATC2|PIK3R2	http://www.genome.jp/kegg-bin/show_pathway?oas04660/oas:101111546%09red/oas:101119239%09red/oas:443342%09red
C-type lectin receptor signaling pathway	KEGG PATHWAY	oas04625	3	112	0.0176335	0.448492	IL10|NFATC2|PIK3R2	http://www.genome.jp/kegg-bin/show_pathway?oas04625/oas:101111546%09red/oas:101119239%09red/oas:443342%09red
Carbohydrate digestion and absorption	KEGG PATHWAY	oas04973	2	43	0.0194466	0.448492	SLC5A1|PIK3R2	http://www.genome.jp/kegg-bin/show_pathway?oas04973/oas:101111546%09red/oas:492300%09red
Yersinia infection	KEGG PATHWAY	oas05135	3	141	0.0315427	0.448492	IL10|NFATC2|PIK3R2	http://www.genome.jp/kegg-bin/show_pathway?oas05135/oas:101111546%09red/oas:101119239%09red/oas:443342%09red
VEGF signaling pathway	KEGG PATHWAY	oas04370	2	60	0.0352579	0.448492	NFATC2|PIK3R2	http://www.genome.jp/kegg-bin/show_pathway?oas04370/oas:101111546%09red/oas:101119239%09red
mTOR signaling pathway	KEGG PATHWAY	oas04150	3	160	0.0430125	0.448492	RNF152|PIK3R2|PRR5	http://www.genome.jp/kegg-bin/show_pathway?oas04150/oas:101111546%09red/oas:106991878%09red/oas:114114092%09red
Sulfur relay system	KEGG PATHWAY	oas04122	1	9	0.0465662	0.448492	MPST	http://www.genome.jp/kegg-bin/show_pathway?oas04122/oas:101102135%09red
Sulfur metabolism	KEGG PATHWAY	oas00920	1	10	0.0511028	0.448492	MPST	http://www.genome.jp/kegg-bin/show_pathway?oas00920/oas:101102135%09red
Gastric acid secretion	KEGG PATHWAY	oas04971	2	75	0.0521175	0.448492	CFTR|ATP4B	http://www.genome.jp/kegg-bin/show_pathway?oas04971/oas:443347%09red/oas:114116709%09red
B cell receptor signaling pathway	KEGG PATHWAY	oas04662	2	78	0.055775	0.448492	NFATC2|PIK3R2	http://www.genome.jp/kegg-bin/show_pathway?oas04662/oas:101111546%09red/oas:101119239%09red
Chronic myeloid leukemia	KEGG PATHWAY	oas05220	2	79	0.0570138	0.448492	CDKN1B|PIK3R2	http://www.genome.jp/kegg-bin/show_pathway?oas05220/oas:100127219%09red/oas:101111546%09red
Transcriptional misregulation in cancer	KEGG PATHWAY	oas05202	3	189	0.0639595	0.448492	CDKN1B|FLI1|NR4A3	http://www.genome.jp/kegg-bin/show_pathway?oas05202/oas:100127219%09red/oas:101115412%09red/oas:101122759%09red
Glycosaminoglycan biosynthesis - keratan sulfate	KEGG PATHWAY	oas00533	1	14	0.069036	0.448492	B3GNT7	http://www.genome.jp/kegg-bin/show_pathway?oas00533/oas:101107579%09red
ErbB signaling pathway	KEGG PATHWAY	oas04012	2	89	0.0699098	0.448492	CDKN1B|PIK3R2	http://www.genome.jp/kegg-bin/show_pathway?oas04012/oas:100127219%09red/oas:101111546%09red
Complement and coagulation cascades	KEGG PATHWAY	oas04610	2	90	0.0712478	0.448492	VWF|F10	http://www.genome.jp/kegg-bin/show_pathway?oas04610/oas:101110931%09red/oas:101118624%09red
Glycosphingolipid biosynthesis - ganglio series	KEGG PATHWAY	oas00604	1	15	0.0734665	0.448492	B4GALNT1	http://www.genome.jp/kegg-bin/show_pathway?oas00604/oas:101119388%09red
PD-L1 expression and PD-1 checkpoint pathway in cancer	KEGG PATHWAY	oas05235	2	92	0.0739486	0.448492	NFATC2|PIK3R2	http://www.genome.jp/kegg-bin/show_pathway?oas05235/oas:101111546%09red/oas:101119239%09red
Amoebiasis	KEGG PATHWAY	oas05146	2	96	0.0794471	0.448492	IL10|PIK3R2	http://www.genome.jp/kegg-bin/show_pathway?oas05146/oas:101111546%09red/oas:443342%09red
Endocrine resistance	KEGG PATHWAY	oas01522	2	96	0.0794471	0.448492	CDKN1B|PIK3R2	http://www.genome.jp/kegg-bin/show_pathway?oas01522/oas:100127219%09red/oas:101111546%09red
Prostate cancer	KEGG PATHWAY	oas05215	2	97	0.0808413	0.448492	CDKN1B|PIK3R2	http://www.genome.jp/kegg-bin/show_pathway?oas05215/oas:100127219%09red/oas:101111546%09red
Bile secretion	KEGG PATHWAY	oas04976	2	100	0.085069	0.448492	SLC5A1|CFTR	http://www.genome.jp/kegg-bin/show_pathway?oas04976/oas:443347%09red/oas:492300%09red
Small cell lung cancer	KEGG PATHWAY	oas05222	2	100	0.085069	0.448492	CDKN1B|PIK3R2	http://www.genome.jp/kegg-bin/show_pathway?oas05222/oas:100127219%09red/oas:101111546%09red
Th1 and Th2 cell differentiation	KEGG PATHWAY	oas04658	2	104	0.0908077	0.448492	RUNX3|NFATC2	http://www.genome.jp/kegg-bin/show_pathway?oas04658/oas:101119625%09red/oas:101119239%09red
Pancreatic secretion	KEGG PATHWAY	oas04972	2	105	0.0922599	0.448492	CFTR|CCK	http://www.genome.jp/kegg-bin/show_pathway?oas04972/oas:443347%09red/oas:101116683%09red
Inflammatory mediator regulation of TRP channels	KEGG PATHWAY	oas04750	2	106	0.0937189	0.448492	PIK3R2|ALOX12	http://www.genome.jp/kegg-bin/show_pathway?oas04750/oas:101113685%09red/oas:101111546%09red
AGE-RAGE signaling pathway in diabetic complications	KEGG PATHWAY	oas04933	2	111	0.101113	0.448492	CDKN1B|PIK3R2	http://www.genome.jp/kegg-bin/show_pathway?oas04933/oas:100127219%09red/oas:101111546%09red
HIF-1 signaling pathway	KEGG PATHWAY	oas04066	2	113	0.104115	0.448492	CDKN1B|PIK3R2	http://www.genome.jp/kegg-bin/show_pathway?oas04066/oas:100127219%09red/oas:101111546%09red
Steroid biosynthesis	KEGG PATHWAY	oas00100	1	23	0.108166	0.448492	TM7SF2	http://www.genome.jp/kegg-bin/show_pathway?oas00100/oas:100037702%09red
Leukocyte transendothelial migration	KEGG PATHWAY	oas04670	2	117	0.11019	0.448492	PIK3R2|CLDN7	http://www.genome.jp/kegg-bin/show_pathway?oas04670/oas:100462658%09red/oas:101111546%09red
Chagas disease (American trypanosomiasis)	KEGG PATHWAY	oas05142	2	118	0.111724	0.448492	IL10|PIK3R2	http://www.genome.jp/kegg-bin/show_pathway?oas05142/oas:101111546%09red/oas:443342%09red
cAMP signaling pathway	KEGG PATHWAY	oas04024	3	242	0.111834	0.448492	ADORA2A|PIK3R2|CFTR	http://www.genome.jp/kegg-bin/show_pathway?oas04024/oas:443347%09red/oas:101111546%09red/oas:101112926%09red
Epstein-Barr virus infection	KEGG PATHWAY	oas05169	3	245	0.114869	0.448492	RUNX3|PIK3R2|CDKN1B	http://www.genome.jp/kegg-bin/show_pathway?oas05169/oas:101119625%09red/oas:100127219%09red/oas:101111546%09red
Human T-cell leukemia virus 1 infection	KEGG PATHWAY	oas05166	3	246	0.115888	0.448492	MSX1|NFATC2|PIK3R2	http://www.genome.jp/kegg-bin/show_pathway?oas05166/oas:101114019%09red/oas:101111546%09red/oas:101119239%09red
AMPK signaling pathway	KEGG PATHWAY	oas04152	2	125	0.12261	0.448492	PIK3R2|CFTR	http://www.genome.jp/kegg-bin/show_pathway?oas04152/oas:443347%09red/oas:101111546%09red
PI3K-Akt signaling pathway	KEGG PATHWAY	oas04151	4	398	0.125486	0.448492	CDKN1B|VWF|SGK2|PIK3R2	http://www.genome.jp/kegg-bin/show_pathway?oas04151/oas:101107121%09red/oas:100127219%09red/oas:101111546%09red/oas:101110931%09red
Platelet activation	KEGG PATHWAY	oas04611	2	127	0.125767	0.448492	VWF|PIK3R2	http://www.genome.jp/kegg-bin/show_pathway?oas04611/oas:101111546%09red/oas:101110931%09red
Cell cycle	KEGG PATHWAY	oas04110	2	129	0.128943	0.448492	SFN|CDKN1B	http://www.genome.jp/kegg-bin/show_pathway?oas04110/oas:100127219%09red/oas:443032%09red
Collecting duct acid secretion	KEGG PATHWAY	oas04966	1	28	0.129195	0.448492	ATP4B	http://www.genome.jp/kegg-bin/show_pathway?oas04966/oas:114116709%09red
Phototransduction	KEGG PATHWAY	oas04744	1	28	0.129195	0.448492	GRK1	http://www.genome.jp/kegg-bin/show_pathway?oas04744/oas:105606083%09red
Glycosphingolipid biosynthesis - lacto and neolacto series	KEGG PATHWAY	oas00601	1	29	0.133341	0.448492	FUT7	http://www.genome.jp/kegg-bin/show_pathway?oas00601/oas:114114121%09red
Vascular smooth muscle contraction	KEGG PATHWAY	oas04270	2	134	0.136965	0.448492	ADORA2A|RAMP1	http://www.genome.jp/kegg-bin/show_pathway?oas04270/oas:101112926%09red/oas:101110380%09red
Osteoclast differentiation	KEGG PATHWAY	oas04380	2	134	0.136965	0.448492	NFATC2|PIK3R2	http://www.genome.jp/kegg-bin/show_pathway?oas04380/oas:101111546%09red/oas:101119239%09red
Galactose metabolism	KEGG PATHWAY	oas00052	1	32	0.145663	0.467802	GAA	http://www.genome.jp/kegg-bin/show_pathway?oas00052/oas:101121692%09red
Starch and sucrose metabolism	KEGG PATHWAY	oas00500	1	33	0.149732	0.471795	GAA	http://www.genome.jp/kegg-bin/show_pathway?oas00500/oas:101121692%09red
Asthma	KEGG PATHWAY	oas05310	1	35	0.157811	0.472074	IL10	http://www.genome.jp/kegg-bin/show_pathway?oas05310/oas:443342%09red
Fructose and mannose metabolism	KEGG PATHWAY	oas00051	1	35	0.157811	0.472074	KHK	http://www.genome.jp/kegg-bin/show_pathway?oas00051/oas:101113479%09red
Natural killer cell mediated cytotoxicity	KEGG PATHWAY	oas04650	2	147	0.1583	0.472074	NFATC2|PIK3R2	http://www.genome.jp/kegg-bin/show_pathway?oas04650/oas:101111546%09red/oas:101119239%09red
Fluid shear stress and atherosclerosis	KEGG PATHWAY	oas05418	2	149	0.161637	0.473568	GPC1|PIK3R2	http://www.genome.jp/kegg-bin/show_pathway?oas05418/oas:101111546%09red/oas:101104709%09red
African trypanosomiasis	KEGG PATHWAY	oas05143	1	39	0.173742	0.489871	IL10	http://www.genome.jp/kegg-bin/show_pathway?oas05143/oas:443342%09red
Gastric cancer	KEGG PATHWAY	oas05226	2	163	0.185324	0.489871	CDKN1B|PIK3R2	http://www.genome.jp/kegg-bin/show_pathway?oas05226/oas:100127219%09red/oas:101111546%09red
Tyrosine metabolism	KEGG PATHWAY	oas00350	1	43	0.189375	0.489871	DBH	http://www.genome.jp/kegg-bin/show_pathway?oas00350/oas:114113851%09red
Wnt signaling pathway	KEGG PATHWAY	oas04310	2	168	0.193903	0.489871	NFATC2|CTNNBIP1	http://www.genome.jp/kegg-bin/show_pathway?oas04310/oas:101116924%09red/oas:101119239%09red
Measles	KEGG PATHWAY	oas05162	2	168	0.193903	0.489871	CDKN1B|PIK3R2	http://www.genome.jp/kegg-bin/show_pathway?oas05162/oas:100127219%09red/oas:101111546%09red
Cellular senescence	KEGG PATHWAY	oas04218	2	169	0.195625	0.489871	NFATC2|PIK3R2	http://www.genome.jp/kegg-bin/show_pathway?oas04218/oas:101111546%09red/oas:101119239%09red
Cell adhesion molecules (CAMs)	KEGG PATHWAY	oas04514	2	173	0.202533	0.489871	CNTN2|CLDN7	http://www.genome.jp/kegg-bin/show_pathway?oas04514/oas:100462658%09red/oas:101113348%09red
Metabolic pathways	KEGG PATHWAY	oas01100	10	1540	0.203205	0.489871	DBH|B4GALNT1|ATP4B|FUT7|MPST|KHK|ALOX12|ACADL|GAA|TM7SF2	http://www.genome.jp/kegg-bin/show_pathway?oas01100/oas:114114121%09red/oas:114116709%09red/oas:101121692%09red/oas:100037702%09red/oas:101113479%09red/oas:101102135%09red/oas:101123271%09red/oas:101119388%09red/oas:101113685%09red/oas:114113851%09red
Type II diabetes mellitus	KEGG PATHWAY	oas04930	1	47	0.204714	0.489871	PIK3R2	http://www.genome.jp/kegg-bin/show_pathway?oas04930/oas:101111546%09red
Fatty acid degradation	KEGG PATHWAY	oas00071	1	47	0.204714	0.489871	ACADL	http://www.genome.jp/kegg-bin/show_pathway?oas00071/oas:101123271%09red
Hepatitis C	KEGG PATHWAY	oas05160	2	178	0.211206	0.489871	PIK3R2|CLDN7	http://www.genome.jp/kegg-bin/show_pathway?oas05160/oas:100462658%09red/oas:101111546%09red
Tight junction	KEGG PATHWAY	oas04530	2	181	0.216428	0.489871	CFTR|CLDN7	http://www.genome.jp/kegg-bin/show_pathway?oas04530/oas:443347%09red/oas:100462658%09red
Hepatitis B	KEGG PATHWAY	oas05161	2	183	0.219916	0.489871	NFATC2|PIK3R2	http://www.genome.jp/kegg-bin/show_pathway?oas05161/oas:101111546%09red/oas:101119239%09red
Antifolate resistance	KEGG PATHWAY	oas01523	1	52	0.223483	0.489871	ALOX12	http://www.genome.jp/kegg-bin/show_pathway?oas01523/oas:101113685%09red
Mineral absorption	KEGG PATHWAY	oas04978	1	52	0.223483	0.489871	SLC5A1	http://www.genome.jp/kegg-bin/show_pathway?oas04978/oas:492300%09red
Cysteine and methionine metabolism	KEGG PATHWAY	oas00270	1	53	0.227183	0.489871	MPST	http://www.genome.jp/kegg-bin/show_pathway?oas00270/oas:101102135%09red
Chemokine signaling pathway	KEGG PATHWAY	oas04062	2	188	0.228657	0.489871	PIK3R2|GRK1	http://www.genome.jp/kegg-bin/show_pathway?oas04062/oas:101111546%09red/oas:105606083%09red
Axon guidance	KEGG PATHWAY	oas04360	2	191	0.233913	0.489871	NFATC2|PIK3R2	http://www.genome.jp/kegg-bin/show_pathway?oas04360/oas:101111546%09red/oas:101119239%09red
Intestinal immune network for IgA production	KEGG PATHWAY	oas04672	1	55	0.234533	0.489871	IL10	http://www.genome.jp/kegg-bin/show_pathway?oas04672/oas:443342%09red
Malaria	KEGG PATHWAY	oas05144	1	56	0.238181	0.489871	IL10	http://www.genome.jp/kegg-bin/show_pathway?oas05144/oas:443342%09red
Regulation of lipolysis in adipocytes	KEGG PATHWAY	oas04923	1	56	0.238181	0.489871	PIK3R2	http://www.genome.jp/kegg-bin/show_pathway?oas04923/oas:101111546%09red
Endometrial cancer	KEGG PATHWAY	oas05213	1	59	0.249023	0.489871	PIK3R2	http://www.genome.jp/kegg-bin/show_pathway?oas05213/oas:101111546%09red
Allograft rejection	KEGG PATHWAY	oas05330	1	60	0.252603	0.489871	IL10	http://www.genome.jp/kegg-bin/show_pathway?oas05330/oas:443342%09red
Longevity regulating pathway - multiple species	KEGG PATHWAY	oas04213	1	63	0.263242	0.489871	PIK3R2	http://www.genome.jp/kegg-bin/show_pathway?oas04213/oas:101111546%09red
Focal adhesion	KEGG PATHWAY	oas04510	2	208	0.263802	0.489871	VWF|PIK3R2	http://www.genome.jp/kegg-bin/show_pathway?oas04510/oas:101111546%09red/oas:101110931%09red
Human papillomavirus infection	KEGG PATHWAY	oas05165	3	376	0.269572	0.489871	CDKN1B|VWF|PIK3R2	http://www.genome.jp/kegg-bin/show_pathway?oas05165/oas:100127219%09red/oas:101111546%09red/oas:101110931%09red
Fatty acid metabolism	KEGG PATHWAY	oas01212	1	65	0.270251	0.489871	ACADL	http://www.genome.jp/kegg-bin/show_pathway?oas01212/oas:101123271%09red
Non-small cell lung cancer	KEGG PATHWAY	oas05223	1	66	0.27373	0.489871	PIK3R2	http://www.genome.jp/kegg-bin/show_pathway?oas05223/oas:101111546%09red
Proteoglycans in cancer	KEGG PATHWAY	oas05205	2	215	0.276127	0.489871	GPC1|PIK3R2	http://www.genome.jp/kegg-bin/show_pathway?oas05205/oas:101111546%09red/oas:101104709%09red
Rap1 signaling pathway	KEGG PATHWAY	oas04015	2	215	0.276127	0.489871	ADORA2A|PIK3R2	http://www.genome.jp/kegg-bin/show_pathway?oas04015/oas:101111546%09red/oas:101112926%09red
Acute myeloid leukemia	KEGG PATHWAY	oas05221	1	67	0.277193	0.489871	PIK3R2	http://www.genome.jp/kegg-bin/show_pathway?oas05221/oas:101111546%09red
Fc epsilon RI signaling pathway	KEGG PATHWAY	oas04664	1	67	0.277193	0.489871	PIK3R2	http://www.genome.jp/kegg-bin/show_pathway?oas04664/oas:101111546%09red
Kaposi sarcoma-associated herpesvirus infection	KEGG PATHWAY	oas05167	2	217	0.279648	0.489871	NFATC2|PIK3R2	http://www.genome.jp/kegg-bin/show_pathway?oas05167/oas:101111546%09red/oas:101119239%09red
Central carbon metabolism in cancer	KEGG PATHWAY	oas05230	1	68	0.28064	0.489871	PIK3R2	http://www.genome.jp/kegg-bin/show_pathway?oas05230/oas:101111546%09red
Legionellosis	KEGG PATHWAY	oas05134	1	68	0.28064	0.489871	EEF1G	http://www.genome.jp/kegg-bin/show_pathway?oas05134/oas:101111240%09red
Steroid hormone biosynthesis	KEGG PATHWAY	oas00140	1	69	0.284071	0.489871	SULT2B1	http://www.genome.jp/kegg-bin/show_pathway?oas00140/oas:101122543%09red
Melanoma	KEGG PATHWAY	oas05218	1	72	0.294265	0.489871	PIK3R2	http://www.genome.jp/kegg-bin/show_pathway?oas05218/oas:101111546%09red
Staphylococcus aureus infection	KEGG PATHWAY	oas05150	1	72	0.294265	0.489871	IL10	http://www.genome.jp/kegg-bin/show_pathway?oas05150/oas:443342%09red
Renal cell carcinoma	KEGG PATHWAY	oas05211	1	73	0.297631	0.489871	PIK3R2	http://www.genome.jp/kegg-bin/show_pathway?oas05211/oas:101111546%09red
Arachidonic acid metabolism	KEGG PATHWAY	oas00590	1	75	0.304315	0.489871	ALOX12	http://www.genome.jp/kegg-bin/show_pathway?oas00590/oas:101113685%09red
Pancreatic cancer	KEGG PATHWAY	oas05212	1	75	0.304315	0.489871	PIK3R2	http://www.genome.jp/kegg-bin/show_pathway?oas05212/oas:101111546%09red
Inflammatory bowel disease (IBD)	KEGG PATHWAY	oas05321	1	75	0.304315	0.489871	IL10	http://www.genome.jp/kegg-bin/show_pathway?oas05321/oas:443342%09red
Glioma	KEGG PATHWAY	oas05214	1	76	0.307633	0.489871	PIK3R2	http://www.genome.jp/kegg-bin/show_pathway?oas05214/oas:101111546%09red
Autoimmune thyroid disease	KEGG PATHWAY	oas05320	1	76	0.307633	0.489871	IL10	http://www.genome.jp/kegg-bin/show_pathway?oas05320/oas:443342%09red
ABC transporters	KEGG PATHWAY	oas02010	1	76	0.307633	0.489871	CFTR	http://www.genome.jp/kegg-bin/show_pathway?oas02010/oas:443347%09red
Jak-STAT signaling pathway	KEGG PATHWAY	oas04630	2	234	0.309498	0.489871	IL10|PIK3R2	http://www.genome.jp/kegg-bin/show_pathway?oas04630/oas:101111546%09red/oas:443342%09red
Leishmaniasis	KEGG PATHWAY	oas05140	1	77	0.310936	0.489871	IL10	http://www.genome.jp/kegg-bin/show_pathway?oas05140/oas:443342%09red
Bacterial invasion of epithelial cells	KEGG PATHWAY	oas05100	1	77	0.310936	0.489871	PIK3R2	http://www.genome.jp/kegg-bin/show_pathway?oas05100/oas:101111546%09red
Viral carcinogenesis	KEGG PATHWAY	oas05203	2	244	0.326952	0.501647	CDKN1B|PIK3R2	http://www.genome.jp/kegg-bin/show_pathway?oas05203/oas:100127219%09red/oas:101111546%09red
Pertussis	KEGG PATHWAY	oas05133	1	82	0.327216	0.501647	IL10	http://www.genome.jp/kegg-bin/show_pathway?oas05133/oas:443342%09red
EGFR tyrosine kinase inhibitor resistance	KEGG PATHWAY	oas01521	1	83	0.330426	0.501647	PIK3R2	http://www.genome.jp/kegg-bin/show_pathway?oas01521/oas:101111546%09red
p53 signaling pathway	KEGG PATHWAY	oas04115	1	83	0.330426	0.501647	SFN	http://www.genome.jp/kegg-bin/show_pathway?oas04115/oas:443032%09red
Human immunodeficiency virus 1 infection	KEGG PATHWAY	oas05170	2	249	0.335638	0.502427	NFATC2|PIK3R2	http://www.genome.jp/kegg-bin/show_pathway?oas05170/oas:101111546%09red/oas:101119239%09red
PPAR signaling pathway	KEGG PATHWAY	oas03320	1	86	0.339965	0.502427	ACADL	http://www.genome.jp/kegg-bin/show_pathway?oas03320/oas:101123271%09red
Insulin secretion	KEGG PATHWAY	oas04911	1	86	0.339965	0.502427	CCK	http://www.genome.jp/kegg-bin/show_pathway?oas04911/oas:101116683%09red
Human cytomegalovirus infection	KEGG PATHWAY	oas05163	2	255	0.346018	0.502815	NFATC2|PIK3R2	http://www.genome.jp/kegg-bin/show_pathway?oas05163/oas:101111546%09red/oas:101119239%09red
Platinum drug resistance	KEGG PATHWAY	oas01524	1	88	0.34625	0.502815	PIK3R2	http://www.genome.jp/kegg-bin/show_pathway?oas01524/oas:101111546%09red
Longevity regulating pathway	KEGG PATHWAY	oas04211	1	90	0.352475	0.503105	PIK3R2	http://www.genome.jp/kegg-bin/show_pathway?oas04211/oas:101111546%09red
Prolactin signaling pathway	KEGG PATHWAY	oas04917	1	90	0.352475	0.503105	PIK3R2	http://www.genome.jp/kegg-bin/show_pathway?oas04917/oas:101111546%09red
Progesterone-mediated oocyte maturation	KEGG PATHWAY	oas04914	1	91	0.355565	0.503215	PIK3R2	http://www.genome.jp/kegg-bin/show_pathway?oas04914/oas:101111546%09red
Colorectal cancer	KEGG PATHWAY	oas05210	1	92	0.358641	0.503303	PIK3R2	http://www.genome.jp/kegg-bin/show_pathway?oas05210/oas:101111546%09red
Viral protein interaction with cytokine and cytokine receptor	KEGG PATHWAY	oas04061	1	94	0.364749	0.503414	IL10	http://www.genome.jp/kegg-bin/show_pathway?oas04061/oas:443342%09red
Fc gamma R-mediated phagocytosis	KEGG PATHWAY	oas04666	1	94	0.364749	0.503414	PIK3R2	http://www.genome.jp/kegg-bin/show_pathway?oas04666/oas:101111546%09red
ECM-receptor interaction	KEGG PATHWAY	oas04512	1	96	0.370799	0.507569	VWF	http://www.genome.jp/kegg-bin/show_pathway?oas04512/oas:101110931%09red
Choline metabolism in cancer	KEGG PATHWAY	oas05231	1	101	0.385676	0.519418	PIK3R2	http://www.genome.jp/kegg-bin/show_pathway?oas05231/oas:101111546%09red
Phosphatidylinositol signaling system	KEGG PATHWAY	oas04070	1	101	0.385676	0.519418	PIK3R2	http://www.genome.jp/kegg-bin/show_pathway?oas04070/oas:101111546%09red
Cholinergic synapse	KEGG PATHWAY	oas04725	1	111	0.41439	0.549231	PIK3R2	http://www.genome.jp/kegg-bin/show_pathway?oas04725/oas:101111546%09red
Insulin resistance	KEGG PATHWAY	oas04931	1	111	0.41439	0.549231	PIK3R2	http://www.genome.jp/kegg-bin/show_pathway?oas04931/oas:101111546%09red
Serotonergic synapse	KEGG PATHWAY	oas04726	1	113	0.419971	0.552245	ALOX12	http://www.genome.jp/kegg-bin/show_pathway?oas04726/oas:101113685%09red
Toll-like receptor signaling pathway	KEGG PATHWAY	oas04620	1	119	0.436399	0.565074	PIK3R2	http://www.genome.jp/kegg-bin/show_pathway?oas04620/oas:101111546%09red
Th17 cell differentiation	KEGG PATHWAY	oas04659	1	120	0.439092	0.565074	NFATC2	http://www.genome.jp/kegg-bin/show_pathway?oas04659/oas:101119239%09red
Thyroid hormone signaling pathway	KEGG PATHWAY	oas04919	1	121	0.441772	0.565074	PIK3R2	http://www.genome.jp/kegg-bin/show_pathway?oas04919/oas:101111546%09red
Protein digestion and absorption	KEGG PATHWAY	oas04974	1	123	0.447094	0.565074	COL5A1	http://www.genome.jp/kegg-bin/show_pathway?oas04974/oas:101107777%09red
Neurotrophin signaling pathway	KEGG PATHWAY	oas04722	1	125	0.452365	0.565074	PIK3R2	http://www.genome.jp/kegg-bin/show_pathway?oas04722/oas:101111546%09red
Lysosome	KEGG PATHWAY	oas04142	1	126	0.454983	0.565074	GAA	http://www.genome.jp/kegg-bin/show_pathway?oas04142/oas:101121692%09red
Sphingolipid signaling pathway	KEGG PATHWAY	oas04071	1	126	0.454983	0.565074	PIK3R2	http://www.genome.jp/kegg-bin/show_pathway?oas04071/oas:101111546%09red
Toxoplasmosis	KEGG PATHWAY	oas05145	1	127	0.457587	0.565074	IL10	http://www.genome.jp/kegg-bin/show_pathway?oas05145/oas:443342%09red
TNF signaling pathway	KEGG PATHWAY	oas04668	1	128	0.46018	0.565074	PIK3R2	http://www.genome.jp/kegg-bin/show_pathway?oas04668/oas:101111546%09red
Autophagy - animal	KEGG PATHWAY	oas04140	1	133	0.472958	0.576526	PIK3R2	http://www.genome.jp/kegg-bin/show_pathway?oas04140/oas:101111546%09red
Relaxin signaling pathway	KEGG PATHWAY	oas04926	1	135	0.477985	0.578431	PIK3R2	http://www.genome.jp/kegg-bin/show_pathway?oas04926/oas:101111546%09red
Estrogen signaling pathway	KEGG PATHWAY	oas04915	1	138	0.485436	0.583222	PIK3R2	http://www.genome.jp/kegg-bin/show_pathway?oas04915/oas:101111546%09red
Pathways in cancer	KEGG PATHWAY	oas05200	3	551	0.492355	0.587309	CDKN1B|PIK3R2|PLEKHG5	http://www.genome.jp/kegg-bin/show_pathway?oas05200/oas:100127219%09red/oas:101111546%09red/oas:101121531%09red
Signaling pathways regulating pluripotency of stem cells	KEGG PATHWAY	oas04550	1	143	0.497622	0.589219	PIK3R2	http://www.genome.jp/kegg-bin/show_pathway?oas04550/oas:101111546%09red
Insulin signaling pathway	KEGG PATHWAY	oas04910	1	146	0.504795	0.589219	PIK3R2	http://www.genome.jp/kegg-bin/show_pathway?oas04910/oas:101111546%09red
Phospholipase D signaling pathway	KEGG PATHWAY	oas04072	1	148	0.50952	0.589219	PIK3R2	http://www.genome.jp/kegg-bin/show_pathway?oas04072/oas:101111546%09red
Cytokine-cytokine receptor interaction	KEGG PATHWAY	oas04060	2	358	0.512576	0.589219	IL10|RELT	http://www.genome.jp/kegg-bin/show_pathway?oas04060/oas:101104340%09red/oas:443342%09red
Oxidative phosphorylation	KEGG PATHWAY	oas00190	1	151	0.516525	0.589219	ATP4B	http://www.genome.jp/kegg-bin/show_pathway?oas00190/oas:114116709%09red
Oxytocin signaling pathway	KEGG PATHWAY	oas04921	1	154	0.52343	0.589219	NFATC2	http://www.genome.jp/kegg-bin/show_pathway?oas04921/oas:101119239%09red
Apoptosis	KEGG PATHWAY	oas04210	1	154	0.52343	0.589219	PIK3R2	http://www.genome.jp/kegg-bin/show_pathway?oas04210/oas:101111546%09red
Spliceosome	KEGG PATHWAY	oas03040	1	155	0.52571	0.589219	RBM17	http://www.genome.jp/kegg-bin/show_pathway?oas03040/oas:101113165%09red
Breast cancer	KEGG PATHWAY	oas05224	1	155	0.52571	0.589219	PIK3R2	http://www.genome.jp/kegg-bin/show_pathway?oas05224/oas:101111546%09red
Parkinson disease	KEGG PATHWAY	oas05012	1	157	0.530238	0.589535	ADORA2A	http://www.genome.jp/kegg-bin/show_pathway?oas05012/oas:101112926%09red
Neuroactive ligand-receptor interaction	KEGG PATHWAY	oas04080	2	372	0.533053	0.589535	ADORA2A|CCK	http://www.genome.jp/kegg-bin/show_pathway?oas04080/oas:101112926%09red/oas:101116683%09red
Cushing syndrome	KEGG PATHWAY	oas04934	1	161	0.539165	0.592372	CDKN1B	http://www.genome.jp/kegg-bin/show_pathway?oas04934/oas:100127219%09red
Non-alcoholic fatty liver disease (NAFLD)	KEGG PATHWAY	oas04932	1	164	0.545749	0.595687	PIK3R2	http://www.genome.jp/kegg-bin/show_pathway?oas04932/oas:101111546%09red
cGMP-PKG signaling pathway	KEGG PATHWAY	oas04022	1	171	0.560752	0.608089	NFATC2	http://www.genome.jp/kegg-bin/show_pathway?oas04022/oas:101119239%09red
Systemic lupus erythematosus	KEGG PATHWAY	oas05322	1	175	0.569104	0.613163	IL10	http://www.genome.jp/kegg-bin/show_pathway?oas05322/oas:443342%09red
RNA transport	KEGG PATHWAY	oas03013	1	178	0.575264	0.615827	EIF4EBP3	http://www.genome.jp/kegg-bin/show_pathway?oas03013/oas:105615363%09red
Hepatocellular carcinoma	KEGG PATHWAY	oas05225	1	184	0.587323	0.624732	PIK3R2	http://www.genome.jp/kegg-bin/show_pathway?oas05225/oas:101111546%09red
NOD-like receptor signaling pathway	KEGG PATHWAY	oas04621	1	187	0.593224	0.627015	PSTPIP1	http://www.genome.jp/kegg-bin/show_pathway?oas04621/oas:101116939%09red
MicroRNAs in cancer	KEGG PATHWAY	oas05206	1	198	0.614156	0.641025	CDKN1B	http://www.genome.jp/kegg-bin/show_pathway?oas05206/oas:100127219%09red
Influenza A	KEGG PATHWAY	oas05164	1	198	0.614156	0.641025	PIK3R2	http://www.genome.jp/kegg-bin/show_pathway?oas05164/oas:101111546%09red
Calcium signaling pathway	KEGG PATHWAY	oas04020	1	203	0.623313	0.646542	ADORA2A	http://www.genome.jp/kegg-bin/show_pathway?oas04020/oas:101112926%09red
Tuberculosis	KEGG PATHWAY	oas05152	1	212	0.639256	0.658987	IL10	http://www.genome.jp/kegg-bin/show_pathway?oas05152/oas:443342%09red
Herpes simplex virus 1 infection	KEGG PATHWAY	oas05168	2	457	0.644522	0.659086	PIK3R2|ZNF333	http://www.genome.jp/kegg-bin/show_pathway?oas05168/oas:101111546%09red/oas:105610504%09red
Alcoholism	KEGG PATHWAY	oas05034	1	219	0.651192	0.659086	ADORA2A	http://www.genome.jp/kegg-bin/show_pathway?oas05034/oas:101112926%09red
Regulation of actin cytoskeleton	KEGG PATHWAY	oas04810	1	219	0.651192	0.659086	PIK3R2	http://www.genome.jp/kegg-bin/show_pathway?oas04810/oas:101111546%09red
Ras signaling pathway	KEGG PATHWAY	oas04014	1	242	0.687719	0.691862	PIK3R2	http://www.genome.jp/kegg-bin/show_pathway?oas04014/oas:101111546%09red
Endocytosis	KEGG PATHWAY	oas04144	1	269	0.725781	0.725781	GRK1	http://www.genome.jp/kegg-bin/show_pathway?oas04144/oas:105606083%09red
--------------------
#Term	Database	ID	Input number	Background number	P-Value	Corrected P-Value	Input	Hyperlink
--------------------
#Term	Database	ID	Input number	Background number	P-Value	Corrected P-Value	Input	Hyperlink
extracellular space	Gene Ontology	GO:0005615	2	43	0.0194466	0.448492	IL10|CCK	http://amigo.geneontology.org/amigo/term/GO:0005615
apical plasma membrane	Gene Ontology	GO:0016324	1	6	0.0328269	0.448492	CFTR	http://amigo.geneontology.org/amigo/term/GO:0016324
extracellular region	Gene Ontology	GO:0005576	1	7	0.0374284	0.448492	IL10	http://amigo.geneontology.org/amigo/term/GO:0005576
integral component of membrane	Gene Ontology	GO:0016021	1	7	0.0374284	0.448492	CFTR	http://amigo.geneontology.org/amigo/term/GO:0016021
positive regulation of transcription, DNA-templated	Gene Ontology	GO:0045893	1	15	0.0734665	0.448492	IL10	http://amigo.geneontology.org/amigo/term/GO:0045893
integral component of plasma membrane	Gene Ontology	GO:0005887	1	16	0.0778761	0.448492	CFTR	http://amigo.geneontology.org/amigo/term/GO:0005887
plasma membrane	Gene Ontology	GO:0005886	1	26	0.120843	0.448492	CFTR	http://amigo.geneontology.org/amigo/term/GO:0005886
nucleus	Gene Ontology	GO:0005634	1	40	0.177678	0.489871	CFTR	http://amigo.geneontology.org/amigo/term/GO:0005634
--------------------

## Sheet: GO Hypermethylation
source	term_name	term_id	adjusted_p_value	negative_log10_of_adjusted_p_value	term_size	query_size	intersection_size	effective_domain_size	intersections
GO:MF	sequence-specific double-stranded DNA binding	GO:1990837	0.0454183	1.34277	687	88	13	16256	BARX2,GRWD1,RUNX3,HMGA1,SP5,ELF3,MSX1,ZBTB7A,BNC1,FLI1,FOXI1,NR4A3,NFATC2
GO:MF	DNA-binding transcription factor activity	GO:0003700	0.0481594	1.31732	691	88	13	16256	HOXB8,BARX2,RUNX3,SP5,ELF3,MSX1,HOXA3,ZBTB7A,BNC1,FLI1,FOXI1,NR4A3,NFATC2
GO:BP	anatomical structure morphogenesis	GO:0009653	0.00036238	3.44084	1718	91	27	16805	COL5A1,SBNO2,CNTN2,ECE1,HSPCA,MAP2,IL10,CLEC14A,CFTR,GDNF,SP5,ELF3,MSX1,MDFI,RELT,HOXA3,SPTBN1,FLI1,SOBP,CCK,FOXI1,NR4A3,CRABP2,PLEC,NYAP1,GAA,NFATC2
GO:BP	developmental process	GO:0032502	0.000409104	3.38817	3834	91	43	16805	COL5A1,SBNO2,CNTN2,ECE1,HSPCA,GDPD5,TSPAN2,MAP2,NHS,IL10,EVPL,TESMIN,SFN,CDKN1B,CMIP,CLEC14A,CFTR,GDNF,SP5,ELF3,BOLL,MSX1,MDFI,SULT2B1,RELT,ALOX12,HOXA3,SPTBN1,ZBTB7A,GPC1,BNC1,FLI1,B4GALNT1,NDRG4,SOBP,CCK,FOXI1,NR4A3,CRABP2,PLEC,NYAP1,GAA,NFATC2
GO:BP	multicellular organismal process	GO:0032501	0.00135484	2.86811	4767	91	48	16805	VWF,COL5A1,SBNO2,CNTN2,ECE1,HSPCA,GDPD5,SLC5A1,TSPAN2,MAP2,NHS,IL10,TESMIN,SFN,CDKN1B,OTOS,ADORA2A,CMIP,CLEC14A,CFTR,GDNF,SP5,ELF3,BOLL,MSX1,MDFI,SULT2B1,ALOX12,HOXA3,XPNPEP3,SPTBN1,ZBTB7A,S100A2,BNC1,FLI1,B4GALNT1,NDRG4,F10,SOBP,CCK,FOXI1,PLEKHG5,NR4A3,CRABP2,PLEC,NYAP1,GAA,NFATC2
GO:BP	anatomical structure development	GO:0048856	0.00138432	2.85876	3555	91	40	16805	COL5A1,SBNO2,CNTN2,ECE1,HSPCA,GDPD5,TSPAN2,MAP2,NHS,IL10,EVPL,SFN,CDKN1B,CMIP,CLEC14A,CFTR,GDNF,SP5,ELF3,MSX1,MDFI,SULT2B1,RELT,ALOX12,HOXA3,SPTBN1,ZBTB7A,GPC1,BNC1,FLI1,NDRG4,SOBP,CCK,FOXI1,NR4A3,CRABP2,PLEC,NYAP1,GAA,NFATC2
GO:BP	animal organ development	GO:0048513	0.00502603	2.29877	1841	91	26	16805	COL5A1,SBNO2,CNTN2,ECE1,GDPD5,NHS,IL10,SFN,CDKN1B,CFTR,GDNF,SP5,ELF3,MSX1,MDFI,RELT,ALOX12,HOXA3,GPC1,FLI1,NDRG4,SOBP,FOXI1,NR4A3,PLEC,GAA
GO:BP	multicellular organism development	GO:0007275	0.0104246	1.98194	2830	91	33	16805	COL5A1,CNTN2,ECE1,HSPCA,GDPD5,TSPAN2,MAP2,NHS,IL10,SFN,CDKN1B,CMIP,CLEC14A,CFTR,GDNF,SP5,ELF3,MSX1,MDFI,SULT2B1,HOXA3,SPTBN1,FLI1,NDRG4,SOBP,CCK,FOXI1,NR4A3,CRABP2,PLEC,NYAP1,GAA,NFATC2
GO:BP	animal organ morphogenesis	GO:0009887	0.0312712	1.50486	688	91	14	16805	COL5A1,CFTR,GDNF,SP5,ELF3,MSX1,MDFI,RELT,HOXA3,FLI1,SOBP,FOXI1,NR4A3,GAA
GO:BP	axon development	GO:0061564	0.0454271	1.34268	290	91	9	16805	CNTN2,ECE1,HSPCA,TSPAN2,MAP2,GDNF,CCK,NR4A3,CRABP2
GO:BP	transepithelial water transport	GO:0035377	0.0483372	1.31572	2	91	2	16805	SLC5A1,CFTR
GO:CC	cytosol	GO:0005829	0.00660451	2.18016	2339	89	28	16295	GRAMD1A,ARHGAP4,HSPCA,BARX2,EVPL,SFN,PSTPIP1,GRWD1,CDKN1B,ZNRF1,CDC42BPG,DESI1,CMIP,CFTR,RUNX3,ELF3,CIAO2B,SULT2B1,ALOX12,XPNPEP3,ST13,GPC1,FLI1,RGS12,CRABP2,WDR6,PLEC,NFATC2
GO:CC	axon	GO:0030424	0.0109781	1.95947	240	89	8	16295	CNTN2,HSPCA,GDPD5,MAP2,TRAK1,SPTBN1,CCK,PLEC

## Sheet: GO Hypomethylation
source	term_name	term_id	adjusted_p_value	negative_log10_of_adjusted_p_value	term_size	query_size	intersection_size	effective_domain_size	intersections
GO:BP	multicellular organism development	GO:0007275	0.0323266	1.49044	2830	46	20	16805	FZD6,SLC45A3,FURIN,GZF1,TBC1D24,LIM2,CDH11,PPP1CA,ABR,RUVBL1,EFNB3,KCNA1,TPM1,SPTBN1,HSF4,RND2,HOXB5,SLC46A2,AMIGO2,HSPB6
GO:BP	system development	GO:0048731	0.0329888	1.48163	2338	46	18	16805	FZD6,SLC45A3,GZF1,TBC1D24,LIM2,CDH11,PPP1CA,ABR,EFNB3,KCNA1,TPM1,SPTBN1,HSF4,RND2,HOXB5,SLC46A2,AMIGO2,HSPB6
GO:CC	cell junction	GO:0030054	0.00587154	2.23125	1074	39	11	16295	TBC1D24,ZACN,CDH11,PPP1CA,ABR,AGRN,EFNB3,KCNA1,SPTBN1,ILDR1,HMCN2
GO:CC	synapse	GO:0045202	0.0217787	1.66197	636	39	8	16295	TBC1D24,ZACN,CDH11,ABR,AGRN,EFNB3,KCNA1,SPTBN1
